# Supplementary material for: Di-μ-chlorido-bis­{chlorido[2,3-dimethyl-N-(pyridin-2-yl­methyl­idene)aniline-κ2 N,N′]mercury(II)}
Source: Acta Crystallogr Sect E Struct Rep Online. 2012 Sep 22;68(Pt 10):m1294. doi: 10.1107/S1600536812039050 (PMC3470166; doi:10.1107/S1600536812039050)
Supplement: Supplementary file 1 [file e-68-m1294-sup1.cif]

##############################################################################
#                                                                            #
# This CIF contains the data in a paper accepted for publication in          #
# Acta Crystallographica Section E. It conforms to the requirements of       #
# Notes for Authors for Acta Crystallographica Section E, and has been       #
# peer reviewed under the auspices of the IUCr Commission on Journals.       #
#                                                                            #
# Full details of the Crystallographic Information File format               #
# are given in the paper "The Crystallographic Information File (CIF):       #
# a New Standard Archive File for Crystallography" by S. R. Hall, F. H.      #
# Allen and I. D. Brown [Acta Cryst. (1991), A47, 655-685].                  #
#                                                                            #
# The current version of the core CIF dictionary is obtainable from          #
# ftp://ftp.iucr.org/pub/cif_core.dic.                                       #
#                                                                            #
# Software is freely available for graphical display of the structure(s)     #
# in this CIF. For information consult the CIF software page                 #
# http://www.iucr.org/resources/cif/software.                                #
#                                                                            #
# This file may be used for bona fide research purposes within the           #
# scientific community so long as proper attribution is given to the journal # 
# article from which it was obtained.                                        #
#                                                                            #
##############################################################################
data_I
_audit_creation_method     SHELXL-97
_chemical_name_systematic
;
Di-\m-chlorido-bis{chlorido[2,3-dimethyl-<i>N</i>-(pyridin-2-
ylmethylidene)aniline-\k^2^<i>N</i>,<i>N</i>']mercury(II)}
;
_chemical_name_common     ?
_chemical_formula_moiety     'C28 H28 Cl4 Hg2 N4'
_chemical_formula_sum     'C28 H28 Cl4 Hg2 N4'
_chemical_formula_iupac     '[Hg2 Cl4 (C14 H14 N2)2]'
_chemical_formula_weight     963.52
_chemical_melting_point     ?
_symmetry_cell_setting     monoclinic
_symmetry_space_group_name_H-M     'C 2/c'
_symmetry_space_group_name_Hall     '-C 2yc'
loop_
    _symmetry_equiv_pos_as_xyz
    'x, y, z'
    '-x, y, -z+1/2'
    'x+1/2, y+1/2, z'
    '-x+1/2, y+1/2, -z+1/2'
    '-x, -y, -z'
    'x, -y, z-1/2'
    '-x+1/2, -y+1/2, -z'
    'x+1/2, -y+1/2, z-1/2'
_cell_length_a     7.7989(16)
_cell_length_b     26.525(5)
_cell_length_c     15.098(3)
_cell_angle_alpha     90.00
_cell_angle_beta     98.26(3)
_cell_angle_gamma     90.00
_cell_volume     3090.9(11)
_cell_formula_units_Z     4
_cell_measurement_reflns_used     4164
_cell_measurement_theta_min     2.05
_cell_measurement_theta_max     29.22
_cell_measurement_temperature     298(2)
_exptl_crystal_description     column
_exptl_crystal_colour     yellow
_exptl_crystal_size_max     0.50
_exptl_crystal_size_mid     0.17
_exptl_crystal_size_min     0.15
_exptl_crystal_density_diffrn     2.071
_exptl_crystal_density_meas     ?
_exptl_crystal_density_method     'not measured'
_exptl_crystal_F_000     1808.0
_exptl_absorpt_coefficient_mu     10.292
_exptl_absorpt_correction_type     numerical
_exptl_absorpt_process_details     '(X-SHAPE and X-RED; Stoe & Cie, 2002)'
_exptl_absorpt_correction_T_min     0.126
_exptl_absorpt_correction_T_max     0.210
_exptl_special_details
;
;
_diffrn_ambient_temperature     298(2)
_diffrn_radiation_type     MoK\a
_diffrn_radiation_wavelength     0.71073
_diffrn_radiation_source     'fine-focus sealed tube'
_diffrn_radiation_monochromator     graphite
_diffrn_measurement_device_type     'Stoe IPDS-2T'
_diffrn_measurement_method     '\w scans'
_diffrn_detector_area_resol_mean     '0.15 mm'
_diffrn_reflns_number     12121
_diffrn_reflns_av_R_equivalents     0.1180
_diffrn_reflns_av_sigmaI/netI     0.0804
_diffrn_reflns_theta_min     2.05
_diffrn_reflns_theta_max     29.22
_diffrn_reflns_theta_full     29.22
_diffrn_measured_fraction_theta_max     0.990
_diffrn_measured_fraction_theta_full     0.990
_diffrn_reflns_limit_h_min     -10
_diffrn_reflns_limit_h_max     10
_diffrn_reflns_limit_k_min     -36
_diffrn_reflns_limit_k_max     35
_diffrn_reflns_limit_l_min     -20
_diffrn_reflns_limit_l_max     16
_diffrn_standards_number     ?
_diffrn_standards_interval_count     ?
_diffrn_standards_interval_time     ?
_diffrn_standards_decay_%     ?
_refine_special_details
;
Refinement of <i>F</i>^2^ against ALL reflections. The weighted <i>R</i>-factor
<i>wR</i> and goodness of fit <i>S</i> are based on <i>F</i>^2^, conventional
<i>R</i>-factors <i>R</i> are based on <i>F</i>, with <i>F</i> set to zero for
negative <i>F</i>^2^. The threshold expression of <i>F</i>^2^ >
\s(<i>F</i>^2^) is used only for calculating <i>R</i>-factors(gt) <i>etc</i>.
and is not relevant to the choice of reflections for refinement.
<i>R</i>-factors based on <i>F</i>^2^ are statistically about twice as large
as those based on <i>F</i>, and <i>R</i>- factors based on ALL data will be
even larger.
;
_reflns_number_total     4164
_reflns_number_gt     3174
_reflns_threshold_expression     I>2\s(I)
_refine_ls_structure_factor_coef     Fsqd
_refine_ls_matrix_type     full
_refine_ls_R_factor_all     0.1011
_refine_ls_R_factor_gt     0.0834
_refine_ls_wR_factor_gt     0.1929
_refine_ls_wR_factor_ref     0.2062
_refine_ls_goodness_of_fit_ref     1.109
_refine_ls_restrained_S_all     1.109
_refine_ls_number_reflns     4164
_refine_ls_number_parameters     175
_refine_ls_number_restraints     0
_refine_ls_hydrogen_treatment     constr
_refine_ls_weighting_scheme     calc
_refine_ls_weighting_details
                 'calc w=1/[\s^2^(Fo^2^)+(0.1219P)^2^] where P=(Fo^2^+2Fc^2^)/3'
_atom_sites_solution_hydrogens     geom
_atom_sites_solution_primary     direct
_atom_sites_solution_secondary     difmap
_refine_ls_shift/su_max     0.001
_refine_ls_shift/su_mean     0.000
_refine_diff_density_max     3.283
_refine_diff_density_min     -4.881
_refine_ls_extinction_method     'SHELXL97 (Sheldrick, 2008)'
_refine_ls_extinction_coef     0.0012(2)
_refine_ls_extinction_expression
                                  'Fc^*^=kFc[1+0.001xFc^2^\l^3^/sin(2\q)]^-1/4^'
loop_
    _atom_type_symbol
    _atom_type_description
    _atom_type_scat_dispersion_real
    _atom_type_scat_dispersion_imag
    _atom_type_scat_source
    'C' 'C' 0.0033 0.0016
                         'International Tables Vol C Tables 4.2.6.8 and 6.1.1.4'
    'H' 'H' 0.0000 0.0000
                         'International Tables Vol C Tables 4.2.6.8 and 6.1.1.4'
    'N' 'N' 0.0061 0.0033
                         'International Tables Vol C Tables 4.2.6.8 and 6.1.1.4'
    'O' 'O' 0.0106 0.0060
                         'International Tables Vol C Tables 4.2.6.8 and 6.1.1.4'
    'Cl' 'Cl' 0.1484 0.1585
                         'International Tables Vol C Tables 4.2.6.8 and 6.1.1.4'
    'Hg' 'Hg' -2.3894 9.2266
                         'International Tables Vol C Tables 4.2.6.8 and 6.1.1.4'
_computing_data_collection     'X-AREA (Stoe & Cie, 2002)'
_computing_cell_refinement     'X-AREA (Stoe & Cie, 2002)'
_computing_data_reduction     'X-RED (Stoe & Cie, 2002)'
_computing_structure_solution     'SHELXS97 (Sheldrick, 2008)'
_computing_structure_refinement     'SHELXL97 (Sheldrick, 2008)'
_computing_molecular_graphics
             'ORTEP-3 (Farrugia, 1997) and Mercury (Macrae <i>et al.</i>, 2006)'
_computing_publication_material     'WinGX (Farrugia, 1999)'
loop_
    _atom_site_type_symbol
    _atom_site_label
    _atom_site_fract_x
    _atom_site_fract_y
    _atom_site_fract_z
    _atom_site_U_iso_or_equiv
    _atom_site_adp_type
    _atom_site_calc_flag
    _atom_site_refinement_flags
    _atom_site_occupancy
    _atom_site_symmetry_multiplicity
    _atom_site_disorder_assembly
    _atom_site_disorder_group
    Hg Hg1 0.43296(5) 0.703848(14) 0.98975(3) 0.0525(2) Uani d . 1 1 . .
    Cl Cl2 0.1308(3) 0.71572(10) 0.88978(17) 0.0524(5) Uani d . 1 1 . .
    Cl Cl1 0.3754(4) 0.64201(11) 1.0936(2) 0.0663(7) Uani d . 1 1 . .
    N N1 0.5738(9) 0.7612(3) 0.9145(5) 0.0452(16) Uani d . 1 1 . .
    N N2 0.6082(10) 0.6579(3) 0.8873(6) 0.0528(19) Uani d . 1 1 . .
    C C5 0.6666(12) 0.7441(4) 0.8523(6) 0.050(2) Uani d . 1 1 . .
    C C6 0.6903(13) 0.6896(4) 0.8436(7) 0.052(2) Uani d . 1 1 . .
    H H6 0.7656 0.6776 0.8060 0.062 Uiso calc R 1 1 . .
    C C8 0.5112(14) 0.5709(4) 0.8740(7) 0.057(2) Uani d . 1 1 . .
    C C7 0.6450(14) 0.6053(4) 0.8836(7) 0.058(2) Uani d . 1 1 . .
    C C1 0.5528(15) 0.8102(4) 0.9243(7) 0.055(2) Uani d . 1 1 . .
    H H1 0.4887 0.8214 0.9678 0.066 Uiso calc R 1 1 . .
    C C13 0.3227(15) 0.5888(5) 0.8577(9) 0.065(3) Uani d . 1 1 . .
    H H13A 0.2696 0.5828 0.9102 0.098 Uiso calc R 1 1 . .
    H H13B 0.2608 0.5706 0.8081 0.098 Uiso calc R 1 1 . .
    H H13C 0.3194 0.6242 0.8445 0.098 Uiso calc R 1 1 . .
    C C12 0.8192(15) 0.5889(5) 0.8986(8) 0.065(3) Uani d . 1 1 . .
    H H12 0.9093 0.6122 0.9065 0.078 Uiso calc R 1 1 . .
    C C9 0.5443(17) 0.5190(5) 0.8768(9) 0.068(3) Uani d . 1 1 . .
    C C2 0.6211(14) 0.8450(4) 0.8733(8) 0.060(2) Uani d . 1 1 . .
    H H2 0.6030 0.8792 0.8814 0.072 Uiso calc R 1 1 . .
    C C4 0.7403(13) 0.7770(5) 0.7992(7) 0.056(2) Uani d . 1 1 . .
    H H4 0.8051 0.7649 0.7566 0.068 Uiso calc R 1 1 . .
    C C3 0.7178(14) 0.8285(5) 0.8093(8) 0.062(3) Uani d . 1 1 . .
    H H3 0.7669 0.8515 0.7736 0.074 Uiso calc R 1 1 . .
    C C14 0.406(2) 0.4806(5) 0.8639(13) 0.092(5) Uani d . 1 1 . .
    H H14A 0.3288 0.4876 0.8098 0.138 Uiso calc R 1 1 . .
    H H14B 0.3418 0.4814 0.9138 0.138 Uiso calc R 1 1 . .
    H H14C 0.4561 0.4478 0.8599 0.138 Uiso calc R 1 1 . .
    C C11 0.8530(17) 0.5385(5) 0.9014(10) 0.080(4) Uani d . 1 1 . .
    H H11 0.9672 0.5273 0.9101 0.096 Uiso calc R 1 1 . .
    C C10 0.7187(19) 0.5035(6) 0.8912(10) 0.082(4) Uani d . 1 1 . .
    H H10 0.7446 0.4693 0.8940 0.098 Uiso calc R 1 1 . .
loop_
    _atom_site_aniso_label
    _atom_site_aniso_U_11
    _atom_site_aniso_U_22
    _atom_site_aniso_U_33
    _atom_site_aniso_U_12
    _atom_site_aniso_U_13
    _atom_site_aniso_U_23
    Hg1 0.0468(3) 0.0595(3) 0.0521(3) 0.00288(15) 0.00989(16) 0.00296(15)
    Cl2 0.0445(11) 0.0637(13) 0.0479(11) 0.0022(10) 0.0026(9) 0.0021(10)
    Cl1 0.0688(17) 0.0655(14) 0.0649(16) 0.0064(12) 0.0102(13) 0.0160(12)
    N1 0.034(3) 0.064(4) 0.037(3) -0.003(3) 0.006(3) -0.009(3)
    N2 0.041(4) 0.063(5) 0.055(4) 0.007(4) 0.008(3) -0.013(4)
    C5 0.039(4) 0.067(6) 0.043(4) 0.002(4) -0.002(4) 0.000(4)
    C6 0.039(4) 0.075(6) 0.041(4) 0.002(4) 0.002(4) -0.006(4)
    C8 0.055(5) 0.062(5) 0.051(5) 0.009(5) -0.003(4) -0.004(4)
    C7 0.047(5) 0.073(6) 0.053(5) 0.009(5) 0.003(4) -0.009(5)
    C1 0.056(6) 0.058(5) 0.053(5) 0.004(4) 0.012(5) 0.003(4)
    C13 0.054(6) 0.070(6) 0.068(7) 0.001(5) -0.002(5) 0.001(5)
    C12 0.052(6) 0.079(7) 0.063(6) 0.020(5) 0.006(5) -0.010(5)
    C9 0.066(7) 0.071(7) 0.065(7) 0.001(6) 0.002(5) 0.001(5)
    C2 0.050(5) 0.062(6) 0.064(6) -0.004(5) -0.001(5) 0.004(5)
    C4 0.041(5) 0.084(7) 0.043(5) -0.006(5) 0.004(4) -0.002(5)
    C3 0.052(6) 0.079(7) 0.053(5) -0.013(5) 0.003(5) 0.009(5)
    C14 0.089(10) 0.059(7) 0.125(14) 0.008(6) 0.001(9) 0.001(8)
    C11 0.057(7) 0.083(8) 0.096(10) 0.019(6) -0.005(7) -0.004(7)
    C10 0.083(9) 0.074(8) 0.084(9) 0.022(7) -0.003(7) -0.005(7)
_geom_special_details
;
All e.s.d.'s (except the e.s.d. in the dihedral angle between two l.s. planes)
are estimated using the full covariance matrix. The cell e.s.d.'s are taken
into account individually in the estimation of e.s.d.'s in distances, angles
and torsion angles; correlations between e.s.d.'s in cell parameters are only
used when they are defined by crystal symmetry. An approximate (isotropic)
treatment of cell e.s.d.'s is used for estimating e.s.d.'s involving l.s.
planes.
;
loop_
    _geom_bond_atom_site_label_1
    _geom_bond_atom_site_label_2
    _geom_bond_site_symmetry_2
    _geom_bond_distance
    _geom_bond_publ_flag
    Hg1 N1 . 2.273(8) ?
    Hg1 Cl1 . 2.356(3) ?
    Hg1 N2 . 2.521(8) ?
    Hg1 Cl2 . 2.628(3) ?
    Hg1 Cl2 7_567 2.893(3) ?
    N1 C1 . 1.322(14) ?
    N1 C5 . 1.345(13) ?
    N2 C6 . 1.295(14) ?
    N2 C7 . 1.426(14) ?
    C5 C4 . 1.365(16) ?
    C5 C6 . 1.466(15) ?
    C6 H6 . 0.9300 ?
    C8 C7 . 1.379(16) ?
    C8 C9 . 1.400(17) ?
    C8 C13 . 1.531(15) ?
    C7 C12 . 1.413(14) ?
    C1 C2 . 1.358(16) ?
    C1 H1 . 0.9300 ?
    C13 H13A . 0.9600 ?
    C13 H13B . 0.9600 ?
    C13 H13C . 0.9600 ?
    C12 C11 . 1.363(18) ?
    C12 H12 . 0.9300 ?
    C9 C10 . 1.407(18) ?
    C9 C14 . 1.479(19) ?
    C2 C3 . 1.379(17) ?
    C2 H2 . 0.9300 ?
    C4 C3 . 1.390(18) ?
    C4 H4 . 0.9300 ?
    C3 H3 . 0.9300 ?
    C14 H14A . 0.9600 ?
    C14 H14B . 0.9600 ?
    C14 H14C . 0.9600 ?
    C11 C10 . 1.39(2) ?
    C11 H11 . 0.9300 ?
    C10 H10 . 0.9300 ?
loop_
    _geom_angle_atom_site_label_1
    _geom_angle_atom_site_label_2
    _geom_angle_atom_site_label_3
    _geom_angle_site_symmetry_1
    _geom_angle_site_symmetry_3
    _geom_angle
    _geom_angle_publ_flag
    N1 Hg1 Cl1 . . 161.8(2) ?
    N1 Hg1 N2 . . 70.9(3) ?
    Cl1 Hg1 N2 . . 104.1(2) ?
    N1 Hg1 Cl2 . . 95.2(2) ?
    Cl1 Hg1 Cl2 . . 102.99(10) ?
    N2 Hg1 Cl2 . . 103.1(2) ?
    N1 Hg1 Cl2 . 7_567 87.7(2) ?
    Cl1 Hg1 Cl2 . 7_567 91.64(10) ?
    N2 Hg1 Cl2 . 7_567 154.2(2) ?
    Cl2 Hg1 Cl2 . 7_567 92.97(7) ?
    Hg1 Cl2 Hg1 . 7_567 87.03(7) ?
    C1 N1 C5 . . 119.7(9) ?
    C1 N1 Hg1 . . 121.8(7) ?
    C5 N1 Hg1 . . 118.2(7) ?
    C6 N2 C7 . . 119.9(9) ?
    C6 N2 Hg1 . . 110.4(7) ?
    C7 N2 Hg1 . . 128.9(7) ?
    N1 C5 C4 . . 120.7(10) ?
    N1 C5 C6 . . 118.7(9) ?
    C4 C5 C6 . . 120.6(10) ?
    N2 C6 C5 . . 121.2(9) ?
    N2 C6 H6 . . 119.4 ?
    C5 C6 H6 . . 119.4 ?
    C7 C8 C9 . . 121.0(11) ?
    C7 C8 C13 . . 120.4(10) ?
    C9 C8 C13 . . 118.6(11) ?
    C8 C7 C12 . . 120.6(11) ?
    C8 C7 N2 . . 119.9(9) ?
    C12 C7 N2 . . 119.3(10) ?
    N1 C1 C2 . . 122.7(11) ?
    N1 C1 H1 . . 118.6 ?
    C2 C1 H1 . . 118.6 ?
    C8 C13 H13A . . 109.5 ?
    C8 C13 H13B . . 109.5 ?
    H13A C13 H13B . . 109.5 ?
    C8 C13 H13C . . 109.5 ?
    H13A C13 H13C . . 109.5 ?
    H13B C13 H13C . . 109.5 ?
    C11 C12 C7 . . 119.0(13) ?
    C11 C12 H12 . . 120.5 ?
    C7 C12 H12 . . 120.5 ?
    C8 C9 C10 . . 117.5(12) ?
    C8 C9 C14 . . 123.0(11) ?
    C10 C9 C14 . . 119.4(13) ?
    C1 C2 C3 . . 118.8(11) ?
    C1 C2 H2 . . 120.6 ?
    C3 C2 H2 . . 120.6 ?
    C5 C4 C3 . . 119.6(10) ?
    C5 C4 H4 . . 120.2 ?
    C3 C4 H4 . . 120.2 ?
    C2 C3 C4 . . 118.5(10) ?
    C2 C3 H3 . . 120.7 ?
    C4 C3 H3 . . 120.7 ?
    C9 C14 H14A . . 109.5 ?
    C9 C14 H14B . . 109.5 ?
    H14A C14 H14B . . 109.5 ?
    C9 C14 H14C . . 109.5 ?
    H14A C14 H14C . . 109.5 ?
    H14B C14 H14C . . 109.5 ?
    C12 C11 C10 . . 120.8(12) ?
    C12 C11 H11 . . 119.6 ?
    C10 C11 H11 . . 119.6 ?
    C11 C10 C9 . . 121.2(12) ?
    C11 C10 H10 . . 119.4 ?
    C9 C10 H10 . . 119.4 ?
loop_
    _geom_torsion_atom_site_label_1
    _geom_torsion_atom_site_label_2
    _geom_torsion_atom_site_label_3
    _geom_torsion_atom_site_label_4
    _geom_torsion_site_symmetry_1
    _geom_torsion_site_symmetry_2
    _geom_torsion_site_symmetry_3
    _geom_torsion_site_symmetry_4
    _geom_torsion
    _geom_torsion_publ_flag
    N1 Hg1 Cl2 Hg1 . . . 7_567 -88.0(2) ?
    Cl1 Hg1 Cl2 Hg1 . . . 7_567 92.38(10) ?
    N2 Hg1 Cl2 Hg1 . . . 7_567 -159.6(2) ?
    Cl2 Hg1 Cl2 Hg1 7_567 . . 7_567 0.0 ?
    Cl1 Hg1 N1 C1 . . . . -105.9(9) ?
    N2 Hg1 N1 C1 . . . . 177.2(8) ?
    Cl2 Hg1 N1 C1 . . . . 75.2(7) ?
    Cl2 Hg1 N1 C1 7_567 . . . -17.6(7) ?
    Cl1 Hg1 N1 C5 . . . . 80.8(9) ?
    N2 Hg1 N1 C5 . . . . 3.9(6) ?
    Cl2 Hg1 N1 C5 . . . . -98.1(6) ?
    Cl2 Hg1 N1 C5 7_567 . . . 169.1(6) ?
    N1 Hg1 N2 C6 . . . . 0.1(6) ?
    Cl1 Hg1 N2 C6 . . . . -161.6(6) ?
    Cl2 Hg1 N2 C6 . . . . 91.2(6) ?
    Cl2 Hg1 N2 C6 7_567 . . . -35.8(10) ?
    N1 Hg1 N2 C7 . . . . 169.7(9) ?
    Cl1 Hg1 N2 C7 . . . . 8.0(8) ?
    Cl2 Hg1 N2 C7 . . . . -99.2(8) ?
    Cl2 Hg1 N2 C7 7_567 . . . 133.8(7) ?
    C1 N1 C5 C4 . . . . 0.3(14) ?
    Hg1 N1 C5 C4 . . . . 173.8(7) ?
    C1 N1 C5 C6 . . . . 179.1(8) ?
    Hg1 N1 C5 C6 . . . . -7.5(11) ?
    C7 N2 C6 C5 . . . . -174.6(8) ?
    Hg1 N2 C6 C5 . . . . -3.9(11) ?
    N1 C5 C6 N2 . . . . 7.8(13) ?
    C4 C5 C6 N2 . . . . -173.4(9) ?
    C9 C8 C7 C12 . . . . -1.6(18) ?
    C13 C8 C7 C12 . . . . -180.0(11) ?
    C9 C8 C7 N2 . . . . -175.2(11) ?
    C13 C8 C7 N2 . . . . 6.4(16) ?
    C6 N2 C7 C8 . . . . -137.2(11) ?
    Hg1 N2 C7 C8 . . . . 54.0(13) ?
    C6 N2 C7 C12 . . . . 49.1(15) ?
    Hg1 N2 C7 C12 . . . . -119.7(10) ?
    C5 N1 C1 C2 . . . . 0.3(15) ?
    Hg1 N1 C1 C2 . . . . -172.9(8) ?
    C8 C7 C12 C11 . . . . 1.6(19) ?
    N2 C7 C12 C11 . . . . 175.3(12) ?
    C7 C8 C9 C10 . . . . 1.1(18) ?
    C13 C8 C9 C10 . . . . 179.5(11) ?
    C7 C8 C9 C14 . . . . -177.9(13) ?
    C13 C8 C9 C14 . . . . 0.5(19) ?
    N1 C1 C2 C3 . . . . -0.7(17) ?
    N1 C5 C4 C3 . . . . -0.5(14) ?
    C6 C5 C4 C3 . . . . -179.3(8) ?
    C1 C2 C3 C4 . . . . 0.5(16) ?
    C5 C4 C3 C2 . . . . 0.1(15) ?
    C7 C12 C11 C10 . . . . -1(2) ?
    C12 C11 C10 C9 . . . . 1(2) ?
    C8 C9 C10 C11 . . . . -1(2) ?
    C14 C9 C10 C11 . . . . 178.3(15) ?
loop_
    _geom_hbond_atom_site_label_D
    _geom_hbond_atom_site_label_H
    _geom_hbond_atom_site_label_A
    _geom_hbond_site_symmetry_A
    _geom_hbond_distance_DH
    _geom_hbond_distance_HA
    _geom_hbond_distance_DA
    _geom_hbond_angle_DHA
    _geom_hbond_publ_flag
    C1 H1 Cl2 7_567 0.93 2.65 3.400(11) 138 y
    C4 H4 Cl2 2_656 0.93 2.67 3.552(11) 158 y
    C14 H14C Cl1 5_667 0.96 2.76 3.685(14) 162 y
data_global
_journal_date_recd_electronic     2012-08-31
_journal_date_accepted     2012-09-12
_journal_name_full     'Acta Crystallographica, Section E'
_journal_year     2012
_journal_volume     68
_journal_issue     10
_journal_page_first     m1294
_journal_page_last     m1294
_journal_paper_category     QM
_journal_paper_doi     10.1107/S1600536812039050
_journal_coeditor_code     HY2585
_publ_contact_author_name     'Mohamad Reza Talei Bavil Olyai'
_publ_contact_author_address
;
Department of Chemistry
Faculty of Science
Islamic Azad University
South Tehran Branch
Tehran
Iran
;
_publ_contact_author_email     mr_talei@azad.ac.ir
_publ_contact_author_fax     '98(26)33415792'
_publ_contact_author_phone     '98(26)33415792'
_publ_section_title
;\
Di-\m-chlorido-bis{chlorido[2,3-dimethyl-<i>N</i>-(pyridin-2-ylmethylidene)\
aniline-\k^2^<i>N</i>,<i>N</i>']mercury(II)}
;
loop_
    _publ_author_name
    _publ_author_footnote
    _publ_author_address
    'Hoseyni, Seyed Jalal' ?
;
Department of Chemistry
Islamic Azad University
Karaj Branch
Karaj
Iran
;
    'Talei Bavil Olyai, Mohamad Reza' .
;
Department of Chemistry
Faculty of Science
Islamic Azad University
South Tehran Branch
Tehran
Iran
;
    'Notash, Behrouz' .
;
Department of Chemistry
Shahid Beheshti University
G. C., Evin
Tehran 1983963113
Iran
;
