# Supplementary material for: Di-μ-chlorido-bis­{chlorido[2,3-dimethyl-N-(pyridin-2-yl­methyl­idene)aniline-κ2 N,N′]mercury(II)}
Source: Acta Crystallogr Sect E Struct Rep Online. 2012 Sep 22;68(Pt 10):m1294. doi: 10.1107/S1600536812039050 (PMC3470166; doi:10.1107/S1600536812039050)
Supplement: Supplementary file 2 [file e-68-m1294-Isup2.hkl]

# 
# h,k,l, Fc-squared, Fo-squared, sigma(Fo-squared) and status flag 
# 
data_I
_shelx_title ' KH520H in C2/c' 
_shelx_refln_list_code          4 
_shelx_F_calc_maximum      580.84 
_exptl_crystal_F_000      3094.00 
_reflns_d_resolution_high  0.7280 
 
loop_ 
 _symmetry_equiv_pos_as_xyz 
 'x, y, z' 
 '-x, y, -z+1/2' 
 'x+1/2, y+1/2, z' 
 '-x+1/2, y+1/2, -z+1/2' 
 '-x, -y, -z' 
 'x, -y, z-1/2' 
 '-x+1/2, -y+1/2, -z' 
 'x+1/2, -y+1/2, z-1/2' 
 
_cell_length_a     7.7989 
_cell_length_b    26.5251 
_cell_length_c    15.0981 
_cell_angle_alpha  90.000 
_cell_angle_beta   98.262 
_cell_angle_gamma  90.000 
 
_shelx_F_squared_multiplier     1.000 
 
loop_ 
 _refln_index_h 
 _refln_index_k 
 _refln_index_l 
 _refln_F_squared_calc 
 _refln_F_squared_meas 
 _refln_F_squared_sigma 
 _refln_observed_status 
   2   0   0    73114.88    93017.98   3906.69 o 
   4   0   0    37189.59    44008.69   3814.15 o 
   6   0   0    33456.41    36239.35   1387.39 o 
   8   0   0    10444.96    11031.55    603.14 o 
  10   0   0     1392.86     1370.80    206.04 o 
   1   1   0    90876.71   136138.13   3009.41 o 
   3   1   0      589.35      929.10    122.34 o 
   5   1   0     2332.81     2786.00    153.37 o 
   7   1   0     2227.08     2493.37    116.31 o 
   9   1   0      298.28      427.03    267.54 o 
   2   2   0    65873.80    87522.62   2320.29 o 
   4   2   0    11862.41    14415.42    613.51 o 
   6   2   0    31570.43    35526.72   1306.50 o 
   8   2   0     8645.44     9959.72    170.01 o 
  10   2   0      998.19     1240.64    259.83 o 
   1   3   0   110220.74   143981.61  12577.51 o 
   3   3   0     2402.22     2949.14    127.01 o 
   5   3   0    18351.47    21690.98   1234.65 o 
   7   3   0    14099.84    15771.48    503.74 o 
   9   3   0     3459.35     3324.37    144.34 o 
   0   4   0    83697.09    45943.69    475.98 o 
   2   4   0    21097.59    24897.59   1222.49 o 
   4   4   0     1033.52     1259.91    127.21 o 
   6   4   0     7655.70     8422.92    493.96 o 
   8   4   0     3511.82     3432.33    154.02 o 
  10   4   0      514.86      776.15    213.66 o 
   1   5   0   155173.33   154129.36   9768.31 o 
   3   5   0    30229.01    35253.00   1525.46 o 
   5   5   0    13821.78    17498.36    832.50 o 
   7   5   0    40672.15    44967.75   1978.50 o 
   9   5   0     6275.41     6031.42    141.74 o 
   0   6   0    27879.69    15379.17    369.03 o 
   2   6   0     3999.11     4014.47    546.15 o 
   4   6   0      846.88     1175.19    122.17 o 
   6   6   0     4318.89     4944.47    373.22 o 
   8   6   0      103.55      184.19    132.86 o 
  10   6   0       21.30       95.11    155.81 o 
   1   7   0    62971.95    57828.22   9467.22 o 
   3   7   0    46805.91    52993.76   6003.67 o 
   5   7   0     2820.65     3493.34    290.23 o 
   7   7   0    25787.40    29828.32   2063.36 o 
   9   7   0     5662.35     5904.97    157.89 o 
   0   8   0    76210.02    45891.00   1239.80 o 
   2   8   0    44330.12    42908.32   1067.59 o 
   4   8   0      731.99      962.54    132.08 o 
   6   8   0    11245.93    13377.85    832.22 o 
   8   8   0     6526.69     6982.79    211.62 o 
  10   8   0      147.93      305.30    192.41 o 
   1   9   0    28291.73    21564.21    928.47 o 
   3   9   0     4411.72     4135.96    419.31 o 
   5   9   0      527.92      919.98    148.45 o 
   7   9   0     8538.40     9522.66    647.22 o 
   9   9   0     1970.84     2199.63    403.39 o 
   0  10   0   183940.13   127708.05   6010.81 o 
   2  10   0    49870.42    45737.00   7240.32 o 
   4  10   0       84.00      119.46    142.64 o 
   6  10   0    18899.61    22649.52   2385.81 o 
   8  10   0    12999.82    14736.82    337.23 o 
  10  10   0      864.10      851.75    188.04 o 
   1  11   0     1490.64     1546.71     96.72 o 
   3  11   0      757.38     1143.19    143.05 o 
   5  11   0       71.79      451.32    143.25 o 
   7  11   0       11.96      216.08    139.00 o 
   9  11   0        0.02       77.64    143.41 o 
   0  12   0   115563.65    80755.16   5343.41 o 
   2  12   0    60766.58    53501.74   3725.14 o 
   4  12   0     4969.07     5031.23    915.94 o 
   6  12   0    17166.04    20224.46   1988.07 o 
   8  12   0     4934.63     5661.52    363.03 o 
   1  13   0    24372.21    16672.79   1068.51 o 
   3  13   0     1496.58     1570.50    251.47 o 
   5  13   0     4188.76     4364.77    786.38 o 
   7  13   0     6504.21     7433.82    424.06 o 
   9  13   0     1061.64     1282.59    181.00 o 
   0  14   0    85598.71    63127.48   5175.57 o 
   2  14   0    17924.96    13834.46    981.48 o 
   4  14   0     2907.20     3111.49    600.48 o 
   6  14   0     6326.93     6384.02    825.55 o 
   8  14   0      550.07      310.09    169.77 o 
   1  15   0    95044.15    66543.02   3618.46 o 
   3  15   0     3098.82     2964.18    242.99 o 
   5  15   0     6755.28     6713.61   1307.35 o 
   7  15   0    11575.87    12607.63    820.74 o 
   9  15   0     1722.25     1746.45    195.00 o 
   0  16   0     8768.06     7056.30   1209.48 o 
   2  16   0        7.57       50.89    119.41 o 
   4  16   0     3302.08     3166.82    409.49 o 
   6  16   0       14.00      149.07    127.37 o 
   8  16   0      281.09      318.20    175.23 o 
   1  17   0    71688.32    51548.08   7787.46 o 
   3  17   0     6305.76     5876.36    172.02 o 
   5  17   0     9724.43     9641.27   1779.52 o 
   7  17   0    11755.67    11499.32    840.00 o 
   9  17   0     1698.66     1917.85    169.91 o 
   0  18   0    23002.91    21392.05   2770.65 o 
   2  18   0     8217.50     6863.25    329.88 o 
   4  18   0      533.90      800.86    120.72 o 
   6  18   0     1918.67     2042.45    224.70 o 
   8  18   0     2296.22     2184.47    367.71 o 
   1  19   0    16237.10    14080.13    347.20 o 
   3  19   0     5461.47     4696.38    313.64 o 
   5  19   0     1660.88     1821.95    209.85 o 
   7  19   0     6129.09     5663.47    765.27 o 
   9  19   0     1031.69     1375.08    356.11 o 
   0  20   0    40668.56    40824.97   6680.94 o 
   2  20   0    12752.27    10684.61    469.46 o 
   4  20   0     2000.34     1844.63    342.54 o 
   6  20   0     5687.52     5113.84    610.85 o 
   8  20   0     2866.45     2849.01    202.84 o 
   1  21   0      439.03      544.00    102.71 o 
   3  21   0     5551.89     5029.86    263.20 o 
   5  21   0        0.60      172.37    138.93 o 
   7  21   0      720.09      789.00    151.57 o 
   0  22   0    29272.22    32185.36   6339.22 o 
   2  22   0    18320.06    16115.05    625.43 o 
   4  22   0      186.72      220.84    107.35 o 
   6  22   0     5358.80     5140.59    459.84 o 
   8  22   0     2346.83     2334.62    168.12 o 
   1  23   0     6893.99     6868.16    434.44 o 
   3  23   0      190.60      262.10    107.19 o 
   5  23   0      793.64      833.14    180.18 o 
   7  23   0      156.49      152.69    142.84 o 
   0  24   0     9819.77    11710.45   3246.48 o 
   2  24   0     3129.92     3158.77    237.40 o 
   4  24   0       10.62        5.75    126.53 o 
   6  24   0     1443.75     1369.63    137.69 o 
   1  25   0     7376.42     8118.53    536.10 o 
   3  25   0      503.04      461.25    128.99 o 
   5  25   0      864.38      710.84    120.99 o 
   7  25   0     1660.18     1540.93    138.87 o 
   0  26   0     2292.26     3198.15    733.65 o 
   2  26   0      505.75      546.09    130.46 o 
   4  26   0      122.97      225.87    130.40 o 
   6  26   0       79.39       85.23    139.60 o 
   1  27   0     9922.37    11304.82    865.82 o 
   3  27   0      605.10      624.86    142.08 o 
   5  27   0     1397.98     1577.78    145.91 o 
   7  27   0     1431.21      939.31    135.73 o 
   0  28   0       47.74      247.29    176.18 o 
   2  28   0      317.37      476.72    132.86 o 
   4  28   0       56.81      -10.54    136.16 o 
   6  28   0      320.19      135.59    160.54 o 
   1  29   0     5083.41     6268.10    622.01 o 
   3  29   0      237.80      970.56    250.88 o 
   5  29   0      413.04      660.78    133.68 o 
   0  30   0     1768.07     2277.83    188.89 o 
   2  30   0     1124.37     1274.04    137.57 o 
   4  30   0       14.43       16.79    135.40 o 
   1  31   0      939.92     1306.72    130.80 o 
   3  31   0       73.30      354.77    165.89 o 
   5  31   0       60.87      268.88    155.28 o 
   0  32   0     3041.71     3529.57    713.39 o 
   2  32   0     1568.27     2649.55    247.11 o 
   4  32   0       11.08      219.38    168.68 o 
   1  33   0      245.46      335.12    248.88 o 
   3  33   0       14.77      158.05    242.76 o 
   0  34   0     1362.80     1652.11    237.12 o 
   2  34   0      562.92      747.10    153.54 o 
   1  35   0      864.52     1206.14    162.86 o 
   0  36   0      264.42      413.64    275.02 o 
  -9   1   1      867.93     1113.14    117.91 o 
  -7   1   1     2876.22     2830.58    152.07 o 
  -5   1   1    29725.99    32012.10    728.02 o 
  -3   1   1   175521.09   217676.73   5400.58 o 
  -1   1   1    12217.90    13353.19   1146.71 o 
   1   1   1    72158.34   105399.45    833.16 o 
   3   1   1   188534.28   248415.06   7825.27 o 
   5   1   1    49467.17    56482.41   3899.08 o 
   7   1   1      856.10     1217.68    198.42 o 
   9   1   1     2202.69     2767.50    272.28 o 
 -10   2   1     1227.92     1273.92    193.10 o 
  -8   2   1       75.52       57.31    122.48 o 
  -6   2   1     2791.34     3533.54    124.36 o 
  -4   2   1    42980.21    48865.86   1487.48 o 
  -2   2   1    84712.73    99554.07   5406.69 o 
   0   2   1     5728.46     6897.74   2408.65 o 
   2   2   1    83950.08   111227.31   1644.68 o 
   4   2   1    33157.31    39271.21   1427.39 o 
   6   2   1     8516.90     9897.60    698.09 o 
   8   2   1      799.69      976.18    203.60 o 
  10   2   1     1059.78     1063.23    158.49 o 
  -9   3   1      185.05      317.18    182.08 o 
  -7   3   1     2251.25     2245.23    124.18 o 
  -5   3   1    18558.59    20332.98    742.80 o 
  -3   3   1    94461.43   113852.63   5342.60 o 
  -1   3   1    25888.56    21619.20   5085.22 o 
   1   3   1    31564.99    42029.09    794.36 o 
   3   3   1    87225.68   105974.43   3371.19 o 
   5   3   1    16481.74    19169.82   1257.62 o 
   7   3   1      159.88      331.73    125.26 o 
   9   3   1      901.57     1005.73    126.19 o 
 -10   4   1     3115.75     2887.51    154.54 o 
  -8   4   1      742.44      886.98    111.41 o 
  -6   4   1    23850.16    26394.48    792.95 o 
  -4   4   1   196385.59   241403.39  11888.40 o 
  -2   4   1    80786.10    87873.79   8051.37 o 
   0   4   1     7736.72     7119.25    177.80 o 
   2   4   1   116422.58   154085.45   3353.06 o 
   4   4   1   113185.42   139359.53   5681.35 o 
   6   4   1    16077.43    18081.82   1191.19 o 
   8   4   1     1271.15     1408.50    148.90 o 
  10   4   1     2453.11     2283.62    161.85 o 
  -9   5   1       15.16        5.99    127.63 o 
  -7   5   1       18.28      149.29    192.99 o 
  -5   5   1      449.44      481.92    108.14 o 
  -3   5   1      784.99     1448.39    108.92 o 
  -1   5   1      487.11      653.10    180.26 o 
   1   5   1      478.89      398.98    203.71 o 
   3   5   1     2407.46     3026.44    120.50 o 
   5   5   1     1482.84     1731.47     98.22 o 
   7   5   1        2.52      351.75    142.18 o 
   9   5   1      117.87      222.60    175.10 o 
 -10   6   1     4224.22     3779.09    277.78 o 
  -8   6   1     1472.83     1800.06    125.80 o 
  -6   6   1    25020.97    28068.58   1345.99 o 
  -4   6   1   181064.41   216796.14  12653.20 o 
  -2   6   1    45371.64    41376.07   6504.05 o 
   0   6   1    14967.92    11815.30    364.56 o 
   2   6   1    71704.95    86500.58   3355.47 o 
   4   6   1    84029.84    98100.83   4846.07 o 
   6   6   1    29474.96    32878.76   2484.46 o 
   8   6   1      509.44      583.85    140.71 o 
  10   6   1     3889.46     3611.53    167.83 o 
  -9   7   1     1190.17     1381.33    158.91 o 
  -7   7   1      718.28     1000.30    172.48 o 
  -5   7   1     8925.03     9861.63    521.68 o 
  -3   7   1    19450.55    19495.38   2599.73 o 
  -1   7   1     2198.99     1450.60    200.84 o 
   1   7   1     3235.88     2916.91    499.13 o 
   3   7   1    30845.03    36860.00   2854.06 o 
   5   7   1    10737.00    12473.34    929.15 o 
   7   7   1       12.01       33.64    118.52 o 
   9   7   1      491.06     1260.16    326.72 o 
 -10   8   1     2743.80     2795.26    295.21 o 
  -8   8   1     1207.66     1451.41    124.39 o 
  -6   8   1    16513.16    17900.99    903.46 o 
  -4   8   1   113888.77   127476.41  17963.02 o 
  -2   8   1    31973.18    30833.25   5546.15 o 
   0   8   1    28800.10    19891.71    350.05 o 
   2   8   1    20331.31    20138.63    737.49 o 
   4   8   1    34609.82    41381.82   2955.62 o 
   6   8   1    25239.71    27931.04   2039.46 o 
   8   8   1      412.82      512.96    162.22 o 
  10   8   1     2517.71     2585.55    186.40 o 
  -9   9   1     2121.08     2257.77    231.06 o 
  -7   9   1      711.09     1104.11    202.67 o 
  -5   9   1    37563.09    39720.95   3743.11 o 
  -3   9   1   113568.79   117903.92  20149.60 o 
  -1   9   1    14107.97     9074.35    754.32 o 
   1   9   1    51079.45    49712.12   4400.69 o 
   3   9   1    93694.82   109852.13  10372.21 o 
   5   9   1    35529.23    40623.15   4412.61 o 
   7   9   1      182.28      267.33    153.87 o 
   9   9   1     1976.24     1872.56    188.22 o 
 -10  10   1       72.50      174.72    197.59 o 
  -8  10   1      115.75      332.63    146.66 o 
  -6  10   1      854.98     1261.13    126.59 o 
  -4  10   1    11025.97    11320.88   1919.53 o 
  -2  10   1      762.73      486.47    142.08 o 
   0  10   1      404.73      363.68    108.40 o 
   2  10   1     2692.28     2745.44    170.66 o 
   4  10   1     3804.72     4301.68    388.83 o 
   6  10   1     1600.83     1881.53    130.70 o 
   8  10   1        5.26      228.44    153.18 o 
  10  10   1      367.16      400.94    211.33 o 
  -9  11   1     1318.63     1856.72    262.92 o 
  -7  11   1     1391.12     1375.62    158.70 o 
  -5  11   1    32586.74    35075.61   4118.18 o 
  -3  11   1    92213.88    90240.18  16949.95 o 
  -1  11   1    47580.95    32692.31   1447.82 o 
   1  11   1    22859.52    18758.38   1787.48 o 
   3  11   1   133562.69   154357.69  17877.86 o 
   5  11   1    35455.53    40727.41   4244.39 o 
   7  11   1       30.45      103.26    187.98 o 
   9  11   1     2613.07     2649.17    195.37 o 
 -10  12   1      230.29      246.22    206.38 o 
  -8  12   1        5.45      342.47    167.24 o 
  -6  12   1     1715.11     1632.19    252.85 o 
  -4  12   1     7726.47     8225.66   1525.15 o 
  -2  12   1     6257.71     4628.49    369.33 o 
   0  12   1     4000.81     3142.70    121.41 o 
   2  12   1      892.76      821.54    132.44 o 
   4  12   1     5116.52     5878.36    725.44 o 
   6  12   1      911.12      868.55    158.04 o 
   8  12   1      114.12      209.04    170.85 o 
  -9  13   1      333.99      203.57    159.56 o 
  -7  13   1     1114.40     1254.71    134.51 o 
  -5  13   1    11499.43    11662.12   1654.53 o 
  -3  13   1    58158.80    54496.65  10278.77 o 
  -1  13   1    76333.39    58416.29   1718.69 o 
   1  13   1    32064.41    25738.32   1670.98 o 
   3  13   1   124071.60   134485.41  28057.68 o 
   5  13   1    14862.26    16663.16   1901.83 o 
   7  13   1       78.87      573.29    175.12 o 
   9  13   1      674.33      765.96    187.69 o 
  -8  14   1      181.96      124.96    146.98 o 
  -6  14   1     6293.13     7031.54    563.11 o 
  -4  14   1    43101.64    40479.01   8199.02 o 
  -2  14   1    42157.04    31102.42   1056.31 o 
   0  14   1      272.66      283.15    106.77 o 
   2  14   1    40156.98    37631.43   3549.71 o 
   4  14   1    44884.53    48708.80   6661.68 o 
   6  14   1     1450.12     1719.58    421.81 o 
   8  14   1      326.31      216.43    300.97 o 
  -9  15   1        8.41      -53.21    171.02 o 
  -7  15   1      450.50      659.48    132.18 o 
  -5  15   1      400.84      366.13    193.35 o 
  -3  15   1     5658.21     5207.26    819.36 o 
  -1  15   1    16177.11    11377.03    793.06 o 
   1  15   1     3999.86     3001.90    203.26 o 
   3  15   1    26333.05    23828.86   2428.81 o 
   5  15   1     1332.32     1615.56    140.78 o 
   7  15   1        9.09      181.21    152.51 o 
   9  15   1        9.53      206.30    185.78 o 
  -8  16   1       27.22      274.55    170.04 o 
  -6  16   1     6265.21     6718.89    508.82 o 
  -4  16   1    25120.27    25117.26   4008.11 o 
  -2  16   1    45716.93    32615.59   1582.70 o 
   0  16   1      454.07      607.28     94.96 o 
   2  16   1    50860.99    46472.68   2747.32 o 
   4  16   1    47847.33    51331.32   6128.91 o 
   6  16   1     2695.95     2825.20    565.14 o 
   8  16   1      594.93      461.70    209.95 o 
  -9  17   1       22.18      147.44    186.99 o 
  -7  17   1      232.44       82.56    132.93 o 
  -5  17   1       65.76      203.05    107.86 o 
  -3  17   1     1363.06     1228.31    129.26 o 
  -1  17   1       11.73      217.89    140.16 o 
   1  17   1     1736.11     1596.97    120.29 o 
   3  17   1     1903.74     2066.73    129.92 o 
   5  17   1      454.26      537.89    192.90 o 
   7  17   1       37.18      526.94    363.70 o 
   9  17   1      233.16      358.11    190.17 o 
  -8  18   1       34.73       98.53    155.34 o 
  -6  18   1     6570.57     7048.21    280.79 o 
  -4  18   1    28881.88    25587.44   4333.64 o 
  -2  18   1    21680.23    16762.53    401.93 o 
   0  18   1     1107.92     1073.71    153.71 o 
   2  18   1    23301.44    19246.17   1309.72 o 
   4  18   1    15440.67    16025.95   1612.40 o 
   6  18   1     3350.69     3484.77    686.37 o 
   8  18   1       74.61     -107.38    161.14 o 
  -9  19   1      310.45      283.37    152.69 o 
  -7  19   1       26.14      117.75    121.03 o 
  -5  19   1    10124.74     9820.29   1228.76 o 
  -3  19   1    19167.83    15263.30    393.14 o 
  -1  19   1     4558.51     4632.71    381.95 o 
   1  19   1     6304.79     5025.90    383.95 o 
   3  19   1    16774.41    14800.08   1237.32 o 
   5  19   1     6623.78     6481.94    912.42 o 
   7  19   1        5.24       87.93    130.82 o 
  -8  20   1      243.79      113.36    290.04 o 
  -6  20   1     3633.98     3525.01    251.18 o 
  -4  20   1     7040.51     6433.28   1042.99 o 
  -2  20   1      786.33      996.30    157.00 o 
   0  20   1      977.95     1306.40    225.25 o 
   2  20   1      586.83      802.90    148.19 o 
   4  20   1     2166.26     2029.28    223.89 o 
   6  20   1     1569.92     2116.14    211.31 o 
   8  20   1       33.88      125.56    151.06 o 
  -7  21   1      195.39      382.27    143.22 o 
  -5  21   1    13803.24    12570.30   1367.88 o 
  -3  21   1    22031.13    19274.72    739.42 o 
  -1  21   1     1299.47     1252.26    106.54 o 
   1  21   1     7442.18     6011.32    267.04 o 
   3  21   1    16284.12    13850.69    636.21 o 
   5  21   1     9271.17     9466.70    929.77 o 
   7  21   1      362.80      460.40    138.91 o 
  -8  22   1        2.61     -109.16    156.65 o 
  -6  22   1      256.14      423.63    132.39 o 
  -4  22   1       14.33      -52.91    126.76 o 
  -2  22   1     2982.73     2805.14    150.26 o 
   0  22   1      520.53      582.36    139.65 o 
   2  22   1      857.29     1007.83    199.81 o 
   4  22   1     2395.20     2465.74    165.05 o 
   6  22   1      246.50      215.86    131.57 o 
   8  22   1      142.34      254.01    154.95 o 
  -7  23   1      264.05      199.35    143.27 o 
  -5  23   1    10148.44     9114.11    748.57 o 
  -3  23   1    12986.01    11320.12    354.48 o 
  -1  23   1     1011.62     1329.11    151.87 o 
   1  23   1     4593.62     4617.61    150.27 o 
   3  23   1    11012.27     9175.67    542.57 o 
   5  23   1     6692.75     6274.60    553.27 o 
   7  23   1      257.45      -39.25    195.92 o 
  -8  24   1       64.07      134.83    442.23 o 
  -6  24   1      518.93      337.05    137.68 o 
  -4  24   1     4350.03     4382.07    303.90 o 
  -2  24   1     4630.41     5034.56    265.34 o 
   0  24   1       22.17     -115.77    115.77 o 
   2  24   1     5133.12     4872.55    134.62 o 
   4  24   1     6583.12     5938.97    537.76 o 
   6  24   1      259.35      377.96    134.50 o 
  -7  25   1      243.02      123.96    152.93 o 
  -5  25   1     1402.78     1305.69    132.58 o 
  -3  25   1     4656.38     4344.99    121.96 o 
  -1  25   1     1953.17     2226.90    105.73 o 
   1  25   1      928.88     1186.43    127.26 o 
   3  25   1     4781.19     4605.73    210.53 o 
   5  25   1     1595.07     1472.26    180.90 o 
   7  25   1       26.34      -45.89    144.60 o 
  -6  26   1     1579.92     1326.41    148.71 o 
  -4  26   1     6639.15     6828.00    169.04 o 
  -2  26   1     6909.90     7877.11    716.42 o 
   0  26   1      176.26      311.96    113.64 o 
   2  26   1     6005.96     6120.10    141.53 o 
   4  26   1     5816.06     5166.44    277.64 o 
   6  26   1      717.37      723.51    141.83 o 
  -7  27   1        3.83      351.34    171.16 o 
  -5  27   1      175.87      326.77    134.66 o 
  -3  27   1       30.53     -131.80    131.80 o 
  -1  27   1     1182.68     1682.78    167.14 o 
   1  27   1       21.98      385.32    132.65 o 
   3  27   1      841.83      746.55    116.24 o 
   5  27   1       46.90      149.48    134.95 o 
  -6  28   1      908.18      833.93    162.50 o 
  -4  28   1     4390.56     4676.03    450.52 o 
  -2  28   1     3572.78     4827.38    400.46 o 
   0  28   1        6.37      -61.41    148.13 o 
   2  28   1     5061.89     5671.81    145.80 o 
   4  28   1     4348.58     4195.46    627.91 o 
   6  28   1      623.17      488.73    145.39 o 
  -5  29   1     1371.66     1262.32    122.16 o 
  -3  29   1     1025.59     1456.65    123.17 o 
  -1  29   1       22.56      -26.52    128.40 o 
   1  29   1      452.47      698.30    121.25 o 
   3  29   1      347.90      279.99    120.35 o 
   5  29   1      439.34      389.76    124.24 o 
  -6  30   1      194.22      455.49    260.81 o 
  -4  30   1     1405.58     1515.18    116.35 o 
  -2  30   1     1360.47     1504.24    140.52 o 
   0  30   1        0.34      110.21    134.40 o 
   2  30   1     1776.37     2031.53    140.20 o 
   4  30   1     1780.90     2386.34    269.26 o 
  -5  31   1     1278.73     1306.55    155.66 o 
  -3  31   1     2493.36     3116.87    179.44 o 
  -1  31   1      355.49      754.06    189.07 o 
   1  31   1      837.96     1321.65    143.88 o 
   3  31   1     2632.49     3151.67    151.66 o 
   5  31   1      997.15     1281.16    209.07 o 
  -4  32   1       49.00      391.39    168.09 o 
  -2  32   1       40.39      151.75    141.70 o 
   0  32   1        0.02      -36.58    183.08 o 
   2  32   1        1.43       88.61    167.27 o 
   4  32   1       45.40      -97.39    142.78 o 
  -3  33   1     1792.71     2431.95    163.78 o 
  -1  33   1      633.13     1127.47    152.42 o 
   1  33   1      543.71      724.82    151.87 o 
   3  33   1     1988.92     2485.54    158.95 o 
  -2  34   1      281.44      463.54    164.44 o 
   0  34   1       63.44       73.33    138.43 o 
   2  34   1      527.49      786.14    153.28 o 
  -1  35   1       76.20      424.18    156.60 o 
   1  35   1      159.55       31.28    143.84 o 
   0  36   1        9.97       97.80    183.66 o 
 -10   0   2     3995.14     3895.71    401.96 o 
  -8   0   2    18206.05    19551.98   1620.37 o 
  -6   0   2    16636.42    18060.35    493.92 o 
  -4   0   2     7550.78     8025.60    611.06 o 
  -2   0   2    35631.43    33176.99   4761.58 o 
   4   0   2    14924.83    18667.35    799.97 o 
   6   0   2    59326.84    69843.62   6079.70 o 
   8   0   2    12182.69    13030.24   1300.70 o 
  10   0   2       37.96       39.43    228.31 o 
  -9   1   2      618.93      568.11    125.81 o 
  -7   1   2     3130.04     3299.84    246.50 o 
  -5   1   2      749.50      856.54    109.89 o 
  -3   1   2      822.57      918.08    108.58 o 
  -1   1   2     3124.77     1976.20    176.59 o 
   1   1   2    46233.50    64346.86   1775.83 o 
   3   1   2     1354.04     1609.51    114.96 o 
   5   1   2     5084.96     5752.13    594.01 o 
   7   1   2     1791.93     2238.14    126.24 o 
   9   1   2       62.14     -142.17    149.19 o 
 -10   2   2     1386.07     1322.35    151.21 o 
  -8   2   2    14061.46    14393.98    604.47 o 
  -6   2   2    12487.51    13335.73    523.64 o 
  -4   2   2       28.93      137.92    109.77 o 
  -2   2   2    23156.37    20458.37   1694.97 o 
   0   2   2   216149.88   374720.31   2080.47 o 
   4   2   2    15636.88    18484.23    895.98 o 
   6   2   2    43406.75    48587.37   3372.15 o 
   8   2   2     8822.45     8387.61    675.09 o 
  10   2   2      256.66      360.28    173.19 o 
  -9   3   2     2239.32     2201.78    159.84 o 
  -7   3   2    15291.42    16105.98    526.74 o 
  -5   3   2     4969.33     5206.62    151.16 o 
  -3   3   2     6958.12     6855.60    426.30 o 
  -1   3   2   203498.27   105732.13   2585.38 o 
   1   3   2   112571.16   162643.45   4128.31 o 
   3   3   2     3709.79     4361.23    129.96 o 
   5   3   2    28161.63    32720.49   1659.98 o 
   7   3   2    16909.29    18834.71   1105.65 o 
   9   3   2     2624.69     2871.03    201.42 o 
 -10   4   2       75.39      213.85    146.35 o 
  -8   4   2     4741.38     4868.90    127.69 o 
  -6   4   2    12164.79    12730.99    691.62 o 
  -4   4   2     1419.92     1676.23    108.44 o 
  -2   4   2    40055.71    35596.01   4720.82 o 
   0   4   2    38511.55    54446.02   3606.43 o 
   2   4   2    10658.30    14186.82    149.95 o 
   4   4   2     1736.59     1915.41    177.27 o 
   6   4   2     1587.55     1836.52    265.98 o 
   8   4   2     2011.69     2419.50    191.02 o 
  10   4   2      250.51      278.83    204.47 o 
  -9   5   2     3660.80     3694.57    326.76 o 
  -7   5   2    39605.36    41787.86   1601.14 o 
  -5   5   2    18170.85    19747.48    652.95 o 
  -3   5   2    76392.00    76317.82   6061.45 o 
  -1   5   2   293644.69   178658.64    695.95 o 
   1   5   2   107482.65   134699.33   1086.50 o 
   3   5   2      488.53      827.63    165.39 o 
   5   5   2    14378.56    17355.94    868.40 o 
   7   5   2    20131.94    23139.00   1469.49 o 
   9   5   2     5507.52     5889.80    444.20 o 
 -10   6   2      151.14      177.60    148.06 o 
  -8   6   2       29.35       96.89    216.28 o 
  -6   6   2     1175.23     1289.63    153.82 o 
  -4   6   2      375.10      401.90    101.25 o 
  -2   6   2      107.94      142.29    103.68 o 
   0   6   2     9773.88    10594.47    293.39 o 
   2   6   2    14849.90    18630.03   1139.25 o 
   4   6   2     2515.55     2953.65    146.54 o 
   6   6   2      601.28      604.30    147.49 o 
   8   6   2      498.98      459.06    144.74 o 
  10   6   2        0.35       39.72    160.09 o 
  -9   7   2     3047.06     3100.93    294.89 o 
  -7   7   2    33070.85    35662.57   1660.47 o 
  -5   7   2    13654.95    14290.97    611.36 o 
  -3   7   2    75887.03    72140.63  11251.60 o 
  -1   7   2   265208.34   166977.41   4447.61 o 
   1   7   2    29239.35    31378.96    268.57 o 
   3   7   2      555.34      605.94    155.54 o 
   5   7   2     9768.76    11602.14    489.04 o 
   7   7   2    12666.64    14788.31    879.53 o 
   9   7   2     4729.13     5009.19    334.68 o 
 -10   8   2      843.83      496.03    187.27 o 
  -8   8   2     6455.41     6666.34    291.46 o 
  -6   8   2    15010.80    15756.22    756.24 o 
  -4   8   2        0.51      205.01     99.96 o 
  -2   8   2    96796.20    71257.75  11780.32 o 
   0   8   2    89036.85    81319.77   3603.41 o 
   2   8   2    13112.22    15009.38    879.16 o 
   4   8   2     1455.66     1599.31    290.24 o 
   6   8   2     9976.86    10880.49    643.58 o 
   8   8   2     5128.60     6436.23    381.63 o 
  10   8   2      120.45      235.54    208.56 o 
  -9   9   2     1066.30     1062.13    150.05 o 
  -7   9   2     9905.93     9764.94    282.47 o 
  -5   9   2     4414.47     4989.80    398.68 o 
  -3   9   2    28059.13    24160.53   5661.56 o 
  -1   9   2    63385.43    39792.55    915.17 o 
   1   9   2    16102.54    17826.21   1463.57 o 
   3   9   2      147.77      188.41    141.73 o 
   5   9   2     1542.71     1803.13    188.83 o 
   7   9   2     2552.42     3217.88    547.11 o 
   9   9   2     1450.39     1498.41    186.93 o 
 -10  10   2     1679.16     1356.07    176.61 o 
  -8  10   2    14598.42    14352.54   1597.72 o 
  -6  10   2    23333.29    24311.69   1086.06 o 
  -4  10   2      862.28      837.48    112.06 o 
  -2  10   2   121802.61    82625.98   1603.26 o 
   0  10   2   169284.92   144491.02   2675.27 o 
   2  10   2    22810.90    23474.41    587.66 o 
   4  10   2     3968.15     4559.04    202.90 o 
   6  10   2    18747.75    22613.12   2548.26 o 
   8  10   2     7310.34     8375.87    824.08 o 
  -9  11   2        5.82       54.54    162.91 o 
  -7  11   2      104.77       65.64    117.11 o 
  -5  11   2      208.47      436.13    143.82 o 
  -3  11   2      581.94      766.33    197.41 o 
  -1  11   2      342.88      245.86     98.54 o 
   1  11   2      391.24      628.26    138.46 o 
   3  11   2      340.18      890.32    226.36 o 
   5  11   2       44.66      224.15    143.20 o 
   7  11   2       62.33      189.39    128.95 o 
   9  11   2        5.50     -189.24    293.06 o 
 -10  12   2     1290.29     1223.73    179.74 o 
  -8  12   2    10354.29    10077.41    687.45 o 
  -6  12   2     9511.54     9439.86    638.91 o 
  -4  12   2      119.91      226.99    134.13 o 
  -2  12   2    52814.36    36032.53   1565.07 o 
   0  12   2   152686.16   126240.11   2683.39 o 
   2  12   2    37600.39    38223.96   2074.03 o 
   4  12   2     7170.32     8393.89    874.10 o 
   6  12   2    21386.55    23449.96   3027.82 o 
   8  12   2     5161.87     5422.80    442.01 o 
  -9  13   2     1547.26     1435.31    321.71 o 
  -7  13   2     6037.65     6850.62    385.31 o 
  -5  13   2     1578.59     1827.30    165.21 o 
  -3  13   2     7649.90     6575.67   1185.32 o 
  -1  13   2    29222.20    21850.55   1691.04 o 
   1  13   2    32075.46    30394.75   1686.64 o 
   3  13   2      339.43      256.71    134.17 o 
   5  13   2     8415.41     9491.01    992.56 o 
   7  13   2     4447.51     4567.08    780.68 o 
   9  13   2      571.76      761.29    297.36 o 
  -8  14   2     2919.94     3062.46    358.24 o 
  -6  14   2      361.96      480.79    120.13 o 
  -4  14   2      172.88      327.30    121.09 o 
  -2  14   2     2604.67     2111.08    191.61 o 
   0  14   2    52549.81    39213.89   2500.97 o 
   2  14   2    32675.93    28907.66   1208.20 o 
   4  14   2     1900.95     2346.47    310.47 o 
   6  14   2    13456.11    14007.10   1994.53 o 
   8  14   2     1856.84     2221.32    259.16 o 
  -9  15   2     2516.47     2501.48    469.21 o 
  -7  15   2     9034.26     8432.57    299.06 o 
  -5  15   2     8403.07     7668.46   1190.50 o 
  -3  15   2    10023.93     7947.26   1408.46 o 
  -1  15   2    73782.84    61213.64   5234.38 o 
   1  15   2    79023.22    64653.93   4502.44 o 
   3  15   2      673.33      801.47    121.38 o 
   5  15   2    10171.04    10867.92   1229.32 o 
   7  15   2     9782.43    10029.69   1613.51 o 
   9  15   2     1771.94     1546.63    167.49 o 
  -8  16   2        2.28       47.26    166.92 o 
  -6  16   2     2350.35     2012.58    670.18 o 
  -4  16   2      859.51      922.84    188.62 o 
  -2  16   2      233.61      380.64     97.78 o 
   0  16   2      541.86      325.09     98.19 o 
   2  16   2     1501.77     1345.92    134.12 o 
   4  16   2      116.56       40.39    121.66 o 
   6  16   2     1389.85     1477.27    448.99 o 
   8  16   2       98.95      190.19    169.05 o 
  -9  17   2     2112.06     1568.48    186.38 o 
  -7  17   2     8449.51     7570.88   1223.09 o 
  -5  17   2     7362.27     7597.27    557.03 o 
  -3  17   2     6476.17     5075.78    217.06 o 
  -1  17   2    67921.50    57440.76   4888.20 o 
   1  17   2    55834.32    46246.34   1707.60 o 
   3  17   2     3495.28     3760.90    272.39 o 
   5  17   2     7836.43     8327.86   1321.54 o 
   7  17   2     8596.91     8212.06   1191.37 o 
   9  17   2     1571.30     1551.51    280.82 o 
  -8  18   2     1199.43     1023.61    214.59 o 
  -6  18   2     3812.24     3725.98    174.46 o 
  -4  18   2      538.31      559.72    173.68 o 
  -2  18   2     9107.91     7112.41    116.30 o 
   0  18   2    20389.33    17166.50   1117.73 o 
   2  18   2     1781.60     1502.50    118.39 o 
   4  18   2       38.29       37.05    119.39 o 
   6  18   2     2575.75     2899.48    354.54 o 
   8  18   2      625.61      663.25    171.01 o 
  -9  19   2      715.89      888.09    174.47 o 
  -7  19   2     3960.49     3790.06    263.11 o 
  -5  19   2     2918.56     2615.84    289.24 o 
  -3  19   2     4315.94     3849.74    194.88 o 
  -1  19   2    31325.71    28698.92   2612.34 o 
   1  19   2    15936.76    12497.15    562.54 o 
   3  19   2      753.53      994.95    220.00 o 
   5  19   2      648.66      858.46    121.36 o 
   7  19   2     4130.96     3533.17    399.00 o 
  -8  20   2     2289.02     2057.07    216.81 o 
  -6  20   2     4899.71     4392.91    130.72 o 
  -4  20   2        8.34      138.33    124.50 o 
  -2  20   2    10438.02     9145.80    430.10 o 
   0  20   2    40711.96    38324.83   2222.99 o 
   2  20   2    12450.72    10867.37    312.63 o 
   4  20   2     1076.82      916.35    111.21 o 
   6  20   2     8208.56     7640.75   1480.26 o 
   8  20   2     2296.28     1875.93    553.56 o 
  -7  21   2     1045.89     1032.49    143.10 o 
  -5  21   2     1081.82     1134.20    195.98 o 
  -3  21   2     1202.96     1206.25    190.75 o 
  -1  21   2     7677.56     8037.33   1005.45 o 
   1  21   2      469.44      646.88    149.66 o 
   3  21   2       26.90      134.75    128.29 o 
   5  21   2     1393.72     1110.19    249.13 o 
   7  21   2       73.53      143.12    123.09 o 
  -8  22   2     3191.76     2568.05    174.52 o 
  -6  22   2     4750.05     4247.12    143.23 o 
  -4  22   2      190.11      381.46    122.90 o 
  -2  22   2    13387.14    13236.11    940.07 o 
   0  22   2    27865.35    26185.96   1804.09 o 
   2  22   2     8388.87     7487.14    273.32 o 
   4  22   2      539.98      708.10    129.26 o 
   6  22   2     5574.62     5505.20    677.32 o 
   8  22   2     1659.35     1417.02    215.66 o 
  -7  23   2      273.71      135.42    188.48 o 
  -5  23   2       61.82       75.63    133.21 o 
  -3  23   2      128.45      328.66    127.18 o 
  -1  23   2     1250.29     1365.99    155.12 o 
   1  23   2     4363.77     3959.74    132.37 o 
   3  23   2       36.93      248.15    146.23 o 
   5  23   2     2045.24     1915.19    234.29 o 
   7  23   2      355.00      252.91    121.17 o 
  -8  24   2     1026.40      956.01    189.91 o 
  -6  24   2     1568.18     1972.54    196.30 o 
  -4  24   2       71.72       79.11    122.83 o 
  -2  24   2     8084.02     8213.88    548.46 o 
   0  24   2    11587.01    13157.78   1251.20 o 
   2  24   2     1869.31     1897.36    121.76 o 
   4  24   2      176.71      348.71    111.06 o 
   6  24   2     2140.93     1984.77    188.33 o 
  -7  25   2     1628.76     1678.48    184.27 o 
  -5  25   2      619.59      600.94    134.36 o 
  -3  25   2     2198.53     2147.07    145.82 o 
  -1  25   2     7976.82     9994.52   1441.22 o 
   1  25   2     8144.19     7355.20    320.47 o 
   3  25   2      109.38      374.29    180.39 o 
   5  25   2     2003.71     2267.16    139.71 o 
   7  25   2     1661.61     1549.30    222.06 o 
  -6  26   2        5.43      106.08    130.46 o 
  -4  26   2       31.51       71.22    121.87 o 
  -2  26   2      428.16      418.65    152.99 o 
   0  26   2     1331.05     1586.71    123.37 o 
   2  26   2      698.09      719.57    126.85 o 
   4  26   2      100.26      134.67    124.68 o 
   6  26   2      389.06      190.53    131.73 o 
  -7  27   2     1731.34     1530.45    171.75 o 
  -5  27   2      573.97      699.89    161.45 o 
  -3  27   2     1702.63     1678.37    143.12 o 
  -1  27   2    10952.11    13654.12   2912.04 o 
   1  27   2     6537.07     7246.51    371.54 o 
   3  27   2      185.29      334.06    217.68 o 
   5  27   2     1485.33     1018.77    133.60 o 
  -6  28   2      516.77      797.93    162.66 o 
  -4  28   2       28.35       52.99    132.29 o 
  -2  28   2     1809.69     2114.22    329.20 o 
   0  28   2      314.06      516.19    139.29 o 
   2  28   2      223.13      372.51    134.51 o 
   4  28   2       30.99      151.72    126.83 o 
   6  28   2       25.98      213.46    126.91 o 
  -5  29   2       67.43     -149.36    149.36 o 
  -3  29   2      340.85      639.09    130.15 o 
  -1  29   2     3605.85     4886.42    638.69 o 
   1  29   2     5638.68     6678.65    392.68 o 
   3  29   2      222.22      129.66    136.75 o 
   5  29   2      968.55      967.84    121.95 o 
  -6  30   2      882.29      996.70    262.81 o 
  -4  30   2        0.38      194.88    144.67 o 
  -2  30   2     2309.35     3394.25    436.51 o 
   0  30   2     3018.73     4186.04    405.77 o 
   2  30   2      291.45      206.32    132.10 o 
   4  30   2      161.95      325.86    132.66 o 
  -5  31   2       24.04       48.87    139.77 o 
  -3  31   2      113.00       77.39    143.98 o 
  -1  31   2      732.59     1353.54    152.67 o 
   1  31   2      636.32      923.91    137.58 o 
   3  31   2       66.61      238.56    140.73 o 
   5  31   2       54.81       79.49    141.01 o 
  -4  32   2        0.61      225.93    137.08 o 
  -2  32   2     1941.16     2795.77    378.48 o 
   0  32   2     3366.62     4324.64    145.05 o 
   2  32   2      649.80      611.62    167.46 o 
   4  32   2      140.27      317.46    139.34 o 
  -3  33   2       70.40      464.02    153.82 o 
  -1  33   2       20.97      278.01    161.63 o 
   1  33   2      159.24      330.98    173.61 o 
   3  33   2        4.79      -73.01    163.62 o 
  -2  34   2     1072.11     1748.41    172.94 o 
   0  34   2     1671.26     2224.35    159.61 o 
   2  34   2      305.56      538.12    291.20 o 
  -1  35   2      501.16      765.67    185.56 o 
   1  35   2      872.38     1349.53    238.97 o 
   0  36   2      300.99      460.34    201.32 o 
  -9   1   3     1189.14     1232.79    127.35 o 
  -7   1   3    12294.88    12256.78    906.81 o 
  -5   1   3    77934.27    76751.81   6882.71 o 
  -3   1   3    60151.57    55953.79   7515.68 o 
  -1   1   3    47441.68    48483.51   3748.39 o 
   1   1   3   164092.61   242876.55   4329.68 o 
   3   1   3   190312.63   247374.67   6740.83 o 
   5   1   3    52245.66    58965.43   2457.42 o 
   7   1   3      603.06      786.50    143.25 o 
   9   1   3     6041.61     6590.28    649.53 o 
 -10   2   3      932.50      823.08    145.34 o 
  -8   2   3       12.41      278.03    196.43 o 
  -6   2   3     4784.26     4823.83    449.55 o 
  -4   2   3    42702.24    43327.29   4619.27 o 
  -2   2   3    50037.63    32267.52   6395.75 o 
   0   2   3    14508.54    20605.60   1129.02 o 
   2   2   3    30763.33    38853.91    211.89 o 
   4   2   3    45039.67    51659.70   1843.94 o 
   6   2   3     3402.15     3499.49    114.58 o 
   8   2   3      534.18      680.20    157.95 o 
  10   2   3      843.99      876.68    176.24 o 
  -9   3   3      600.92      434.05    130.39 o 
  -7   3   3     6529.59     6614.17    453.59 o 
  -5   3   3    39554.85    38494.44   2946.28 o 
  -3   3   3    32473.13    27198.92   3114.07 o 
  -1   3   3     8989.96     7309.16   1281.69 o 
   1   3   3    56713.63    73680.91    986.92 o 
   3   3   3    39585.08    48151.65    748.16 o 
   5   3   3    18680.32    21494.10   1076.46 o 
   7   3   3      132.65      228.25    126.53 o 
   9   3   3     3266.28     3362.01    184.26 o 
 -10   4   3     3021.27     2969.90    375.77 o 
  -8   4   3      203.32      282.29    118.88 o 
  -6   4   3    24962.10    25441.88   1775.60 o 
  -4   4   3   101641.95   101219.55   8683.85 o 
  -2   4   3   136665.22    81739.87   7999.87 o 
   0   4   3      401.21      584.72    243.35 o 
   2   4   3   123326.06   161070.92   2025.32 o 
   4   4   3    59766.38    69268.92   2481.74 o 
   6   4   3     2870.84     3169.94    130.07 o 
   8   4   3      613.36      552.62    139.67 o 
  10   4   3     2635.10     2725.36    175.19 o 
  -9   5   3        4.45      -46.66    118.31 o 
  -7   5   3      826.48      939.40    146.53 o 
  -5   5   3     1797.13     1766.91    180.24 o 
  -3   5   3      446.08      410.68    113.85 o 
  -1   5   3      396.27      669.46    153.15 o 
   1   5   3     1622.34     2056.42    149.93 o 
   3   5   3     5207.78     6237.48    182.46 o 
   5   5   3     1561.07     1709.14    135.88 o 
   7   5   3       11.21       72.17    126.40 o 
   9   5   3       48.94      -84.19    203.34 o 
 -10   6   3     2020.16     2152.82    307.98 o 
  -8   6   3     1188.40     1340.20    111.66 o 
  -6   6   3    18449.47    18486.61   1544.60 o 
  -4   6   3   169180.36   154634.48   9555.38 o 
  -2   6   3   151938.59    90354.13    934.52 o 
   0   6   3    61888.02    86512.02   3214.44 o 
   2   6   3   175859.86   235836.80   7562.46 o 
   4   6   3    51432.07    59718.35   2485.40 o 
   6   6   3     6552.89     7216.77    260.01 o 
   8   6   3      105.69      268.66    211.49 o 
  10   6   3     2619.89     2832.19    262.98 o 
  -9   7   3      811.85      799.35    121.80 o 
  -7   7   3      548.07      753.75    126.08 o 
  -5   7   3    14485.62    14399.58    875.01 o 
  -3   7   3    17209.06    13064.78   1268.59 o 
  -1   7   3    10824.14     8876.73   1374.23 o 
   1   7   3    27358.82    32074.06    508.00 o 
   3   7   3    36163.38    43231.42   1604.13 o 
   5   7   3     7482.66     8489.69    360.85 o 
   7   7   3       39.88     -128.26    128.26 o 
   9   7   3      780.03      722.21    412.97 o 
 -10   8   3      528.66      462.86    150.11 o 
  -8   8   3      502.48      634.48    118.27 o 
  -6   8   3     4808.75     4990.70    378.80 o 
  -4   8   3    89944.80    78365.56   6482.58 o 
  -2   8   3    74239.41    42384.10    460.80 o 
   0   8   3    47608.95    54439.04    923.79 o 
   2   8   3    59531.74    70658.14   3655.51 o 
   4   8   3    15320.00    17215.52    974.24 o 
   6   8   3     2740.14     3232.97    184.80 o 
   8   8   3       42.49       16.03    155.11 o 
  -9   9   3     1552.56     1542.51    311.34 o 
  -7   9   3     1297.23     1572.92    159.10 o 
  -5   9   3    49590.93    46626.07   3140.70 o 
  -3   9   3    66028.21    48972.68  10052.86 o 
  -1   9   3      343.11      322.58    128.94 o 
   1   9   3    46963.29    45102.17  11682.39 o 
   3   9   3    61372.90    71693.27   5233.89 o 
   5   9   3    21820.67    24532.89   1493.72 o 
   7   9   3      152.99      148.13    133.67 o 
   9   9   3     2313.75     2709.93    320.64 o 
 -10  10   3       14.89       87.86    182.99 o 
  -8  10   3       30.99       95.83    146.82 o 
  -6  10   3      618.65      522.27    142.62 o 
  -4  10   3     4955.37     3778.47    551.72 o 
  -2  10   3    12174.73     7922.26    325.74 o 
   0  10   3      575.11      697.79    128.81 o 
   2  10   3    12088.79    12459.09    588.65 o 
   4  10   3     2249.08     2638.14    255.75 o 
   6  10   3      363.12      510.08    127.96 o 
   8  10   3       82.36      297.99    227.91 o 
  -9  11   3     1078.18      854.15    235.37 o 
  -7  11   3     5216.30     4939.66    199.44 o 
  -5  11   3    46615.57    42469.83   4042.06 o 
  -3  11   3    66066.87    49235.55  10526.07 o 
  -1  11   3    15844.39    12320.62    750.65 o 
   1  11   3    23146.85    24642.13   1398.83 o 
   3  11   3   102765.13   116817.65  11468.74 o 
   5  11   3    36262.23    39122.55   3413.72 o 
   7  11   3       46.31      -57.93    314.44 o 
   9  11   3     3306.06     3251.27    271.82 o 
 -10  12   3      239.18      409.42    192.18 o 
  -8  12   3       41.45      158.04    142.16 o 
  -6  12   3     1741.10     1708.62    207.62 o 
  -4  12   3    16357.68    14093.20   1994.32 o 
  -2  12   3     9765.36     6549.94    118.88 o 
   0  12   3     4505.04     4463.10    145.56 o 
   2  12   3    12575.12    12045.96   2964.42 o 
   4  12   3     2845.92     3183.41    122.30 o 
   6  12   3      412.62      607.51    245.12 o 
   8  12   3      536.63      706.39    150.27 o 
  -9  13   3      540.02      589.15    175.63 o 
  -7  13   3     4612.91     4569.39    571.54 o 
  -5  13   3    19936.31    17669.75   1617.04 o 
  -3  13   3    15589.70    11421.80   2640.70 o 
  -1  13   3     8027.12     6090.37    268.83 o 
   1  13   3      600.42      843.37    122.59 o 
   3  13   3    60459.16    65273.72   6692.18 o 
   5  13   3    28725.84    29785.59   2741.27 o 
   7  13   3      163.92      303.83    155.92 o 
   9  13   3     1894.30     1761.62    161.75 o 
  -8  14   3       44.98      -25.27    163.83 o 
  -6  14   3    11610.90    11013.16    636.82 o 
  -4  14   3    28719.29    24142.94   3317.72 o 
  -2  14   3    17440.18    12549.61    901.59 o 
   0  14   3       67.79      126.75     90.82 o 
   2  14   3    47747.93    46711.34    783.39 o 
   4  14   3    18478.71    19802.76   2314.29 o 
   6  14   3     1659.98     1825.71    241.84 o 
   8  14   3      991.78      940.92    217.44 o 
  -9  15   3       66.75       70.53    151.61 o 
  -7  15   3      747.33     1040.60    192.83 o 
  -5  15   3     5616.41     5302.09    373.68 o 
  -3  15   3     1226.60      891.12    182.60 o 
  -1  15   3     2774.49     2230.02    139.93 o 
   1  15   3      796.90      930.48    125.59 o 
   3  15   3    17294.58    16604.67   3310.06 o 
   5  15   3     9626.70     9773.58    962.63 o 
   7  15   3      114.41       60.23    150.60 o 
   9  15   3      171.92       96.85    202.64 o 
  -8  16   3       19.78      136.22    241.94 o 
  -6  16   3    13147.54    12681.59    706.41 o 
  -4  16   3    34274.57    27912.72   4557.94 o 
  -2  16   3    21970.38    17389.34   1004.65 o 
   0  16   3      740.11      790.20    108.75 o 
   2  16   3    55531.92    57167.89   4125.68 o 
   4  16   3    49463.68    52881.26   6263.22 o 
   6  16   3     2883.52     2769.85    574.24 o 
   8  16   3     1820.64     1663.49    171.88 o 
  -9  17   3       43.92      332.47    148.72 o 
  -7  17   3      128.02      340.83    139.58 o 
  -5  17   3      292.74      372.13    109.31 o 
  -3  17   3     2121.02     1494.10    110.24 o 
  -1  17   3       10.52       54.82    115.06 o 
   1  17   3     4507.35     4050.52    131.04 o 
   3  17   3     3703.61     3924.78    506.64 o 
   5  17   3      418.23      464.11    158.73 o 
   7  17   3       12.44       56.04    172.76 o 
  -8  18   3        9.67      -40.21    161.21 o 
  -6  18   3     5462.55     4805.52    249.29 o 
  -4  18   3    35767.73    29701.92   4895.68 o 
  -2  18   3    11595.41     9879.60    604.12 o 
   0  18   3     5038.67     4217.04    267.09 o 
   2  18   3    22931.15    20920.46    152.87 o 
   4  18   3    12754.66    13035.81   1761.68 o 
   6  18   3     1161.49     1654.90    258.94 o 
   8  18   3      506.84      319.24    173.91 o 
  -9  19   3      332.52      147.84    156.02 o 
  -7  19   3      951.52     1198.25    127.62 o 
  -5  19   3     6095.98     4995.10    443.51 o 
  -3  19   3    14710.98    12308.74    304.71 o 
  -1  19   3     1373.97     1536.48    158.08 o 
   1  19   3     5710.08     4931.21    223.12 o 
   3  19   3    17832.13    17780.24    849.89 o 
   5  19   3     2346.96     2414.08    492.43 o 
   7  19   3       56.30      266.84    152.04 o 
  -8  20   3       58.59      -27.75    160.35 o 
  -6  20   3     1285.69      945.30    137.48 o 
  -4  20   3    11155.03     9926.46   1385.81 o 
  -2  20   3     3352.15     3184.42    298.92 o 
   0  20   3     6349.11     5622.63    452.09 o 
   2  20   3    11736.14    10319.70    370.35 o 
   4  20   3     1788.71     1877.78    182.57 o 
   6  20   3       42.16      173.22    104.68 o 
   8  20   3       66.34      214.35    208.84 o 
  -7  21   3      518.98      618.64    150.73 o 
  -5  21   3    10691.95     9472.53    636.63 o 
  -3  21   3    29999.24    28288.71   1829.54 o 
  -1  21   3      923.24     1040.69    193.31 o 
   1  21   3    18075.64    14767.89    423.75 o 
   3  21   3    19609.06    17364.57   1188.38 o 
   5  21   3     4229.93     4605.58    453.49 o 
   7  21   3       43.84      -59.34    136.63 o 
  -8  22   3        0.92      -19.99    168.60 o 
  -6  22   3      195.10      191.21    139.26 o 
  -4  22   3      560.40      565.36    126.97 o 
  -2  22   3      169.50      303.67    340.56 o 
   0  22   3     2349.39     1927.16    371.03 o 
   2  22   3       55.30       46.52    108.47 o 
   4  22   3      666.03      665.77    117.78 o 
   6  22   3      157.61      225.03    143.73 o 
   8  22   3      192.54      272.71    132.36 o 
  -7  23   3      376.39      393.62    148.35 o 
  -5  23   3     8472.35     7238.26    541.83 o 
  -3  23   3    15473.19    14752.26    536.80 o 
  -1  23   3      459.43      640.37    116.56 o 
   1  23   3     8196.74     6295.47    402.90 o 
   3  23   3    12228.79    11202.53    462.13 o 
   5  23   3     2600.07     2880.30    240.00 o 
   7  23   3       81.70       90.97    119.85 o 
  -6  24   3     1235.13     1265.39    140.50 o 
  -4  24   3     3385.24     3412.04    201.99 o 
  -2  24   3     1992.33     2202.06    206.05 o 
   0  24   3       48.44      100.57    132.08 o 
   2  24   3     5263.24     4581.26    154.31 o 
   4  24   3     2947.15     2783.26    180.58 o 
   6  24   3      540.45      471.86    129.17 o 
  -7  25   3      295.90      290.35    195.42 o 
  -5  25   3     2375.60     2452.34    127.78 o 
  -3  25   3     2164.36     2122.01    182.48 o 
  -1  25   3      713.79      975.16    166.65 o 
   1  25   3      293.33      435.97    131.11 o 
   3  25   3     3278.34     3067.70    192.60 o 
   5  25   3     1684.47     1804.89    142.59 o 
   7  25   3        4.07      179.82    136.86 o 
  -6  26   3     1751.04     1370.53    173.00 o 
  -4  26   3     8257.08     8577.20    405.92 o 
  -2  26   3     3861.79     4315.98    391.40 o 
   0  26   3      677.59      859.91    149.41 o 
   2  26   3     6002.59     5697.02    140.20 o 
   4  26   3     5057.48     4852.60    350.41 o 
   6  26   3      340.18      183.46    133.75 o 
  -7  27   3      146.44      291.57    213.18 o 
  -5  27   3       44.26      -81.99    152.91 o 
  -3  27   3      473.09      395.07    145.17 o 
  -1  27   3      279.49      703.93    124.38 o 
   1  27   3      848.29     1138.20    130.54 o 
   3  27   3      107.39      137.14    122.37 o 
   5  27   3      405.15      213.23    135.65 o 
  -6  28   3      891.86      585.66    170.87 o 
  -4  28   3     4369.01     5289.62    560.81 o 
  -2  28   3     2348.27     2874.19    333.42 o 
   0  28   3      101.74      125.87    137.26 o 
   2  28   3     5454.11     4721.43    244.82 o 
   4  28   3     4068.27     3406.96    394.00 o 
   6  28   3      292.28      489.54    126.92 o 
  -5  29   3      960.89      974.99    152.14 o 
  -3  29   3     2561.00     3295.14    682.00 o 
  -1  29   3        3.31      274.40    109.41 o 
   1  29   3     1974.60     2189.69    293.31 o 
   3  29   3     1037.78     1156.15    135.96 o 
   5  29   3       21.82      -25.26    179.57 o 
  -6  30   3      350.86      640.98    323.68 o 
  -4  30   3      791.36     1315.51    221.30 o 
  -2  30   3      744.70     1330.77    486.52 o 
   0  30   3        3.92      -21.20    150.84 o 
   2  30   3     1413.88     1709.45    137.40 o 
   4  30   3     1394.66     1504.71    154.96 o 
  -5  31   3     1131.69     1845.47    391.65 o 
  -3  31   3     2109.62     2588.46    148.35 o 
  -1  31   3      221.47      150.62    223.10 o 
   1  31   3     1348.12     1543.61    143.16 o 
   3  31   3     2242.34     2543.80    282.52 o 
   5  31   3      574.24      651.11    130.09 o 
  -4  32   3       48.88      166.88    165.08 o 
  -2  32   3       47.48      103.32    157.20 o 
   0  32   3        2.91      -36.68    147.68 o 
   2  32   3       18.38      173.43    131.08 o 
   4  32   3       43.34      266.82    125.66 o 
  -3  33   3     1473.75     2095.18    149.60 o 
  -1  33   3      195.07      244.57    184.18 o 
   1  33   3      451.42      553.40    147.60 o 
   3  33   3     1718.02     1850.44    221.19 o 
  -2  34   3       57.90      225.56    174.07 o 
   0  34   3       30.57       -1.51    149.18 o 
   2  34   3      220.65      408.59    146.31 o 
  -1  35   3       13.58      -63.84    187.62 o 
   1  35   3      199.89      189.74    162.25 o 
 -10   0   4     2678.77     2673.36    769.16 o 
  -8   0   4    26895.16    25677.07   4943.45 o 
  -6   0   4    20628.15    21347.99   4763.46 o 
  -4   0   4    19640.63    17563.27   5434.51 o 
  -2   0   4    90099.26    60435.07   6694.26 o 
   0   0   4     8755.22    13528.27    345.80 o 
   2   0   4    86111.63   112474.65    404.30 o 
   4   0   4     6310.39     6343.29    165.65 o 
   6   0   4    59952.26    66981.52   5058.20 o 
   8   0   4    13178.12    14060.09   1020.22 o 
  10   0   4       60.03      490.42    247.71 o 
  -9   1   4     1121.05     1151.68    205.85 o 
  -7   1   4     1686.27     1672.17    168.37 o 
  -5   1   4      108.23      290.06    108.23 o 
  -3   1   4     3665.26     3030.65    582.18 o 
  -1   1   4     5084.26     7897.24    716.31 o 
   1   1   4    11646.44    13394.00    267.07 o 
   3   1   4      129.85      187.20     92.91 o 
   5   1   4     5627.15     5931.70    167.39 o 
   7   1   4     2061.20     2801.37    175.17 o 
   9   1   4      192.92        6.91    148.35 o 
 -10   2   4     1602.87     1374.02    142.46 o 
  -8   2   4    17566.86    16854.79   1892.36 o 
  -6   2   4    11907.23    12427.63   1574.83 o 
  -4   2   4     7730.63     6841.11   1129.07 o 
  -2   2   4    82085.59    53966.07   8216.97 o 
   0   2   4   174464.98   261237.78   9770.13 o 
   2   2   4    48311.44    57746.20    499.29 o 
   4   2   4     1058.19     1426.09    114.80 o 
   6   2   4    30658.97    35015.53   1457.96 o 
   8   2   4     7495.91     8090.73    666.62 o 
  10   2   4       80.68      427.72    170.63 o 
  -9   3   4     5597.64     4872.61    725.48 o 
  -7   3   4    11756.69    11172.96   1405.40 o 
  -5   3   4     2820.19     3035.33    425.44 o 
  -3   3   4    47445.81    35643.91   7636.94 o 
  -1   3   4   159995.91   198973.19  18746.29 o 
   1   3   4   118509.49   160777.55   4809.06 o 
   3   3   4     1090.95     1351.03    122.31 o 
   5   3   4    20662.43    23751.35   1159.95 o 
   7   3   4    15935.84    16247.34    859.63 o 
   9   3   4      965.39     1159.22    153.29 o 
 -10   4   4      125.69      227.25    141.05 o 
  -8   4   4     1660.49     1791.99    380.51 o 
  -6   4   4     5699.24     5657.97    646.55 o 
  -4   4   4      699.38      870.23    135.98 o 
  -2   4   4    28899.77    16878.84   3619.65 o 
   0   4   4    33789.46    41952.70   3865.91 o 
   2   4   4     1764.28     1884.48    106.80 o 
   4   4   4     1624.46     1626.83    107.67 o 
   6   4   4     2693.01     2731.25    193.93 o 
   8   4   4     1369.53     1488.15    125.47 o 
  10   4   4       14.93      461.12    193.57 o 
  -9   5   4     7291.44     6892.61    793.81 o 
  -7   5   4    12191.79    11097.47   1566.22 o 
  -5   5   4    18439.65    17038.33   2074.17 o 
  -3   5   4    54189.67    39385.07   7346.76 o 
  -1   5   4   330504.31   362295.31  31533.97 o 
   1   5   4   140277.52   184289.50  11614.65 o 
   3   5   4     5318.41     6216.82    139.15 o 
   5   5   4    29655.47    33133.13   1191.96 o 
   7   5   4    13166.92    14298.51    499.84 o 
   9   5   4     1596.07     1642.50    146.19 o 
 -10   6   4      195.14      234.69    147.08 o 
  -8   6   4     1313.41     1220.68    202.43 o 
  -6   6   4      433.81      512.38    159.56 o 
  -4   6   4      486.16      578.00    113.39 o 
  -2   6   4     1051.21      696.12    164.10 o 
   0   6   4     2746.03     3541.12    290.40 o 
   2   6   4     1330.68     1469.83    169.98 o 
   4   6   4       40.49      213.10    121.38 o 
   6   6   4      128.01      520.36    165.56 o 
   8   6   4      294.85      360.20    213.23 o 
  -9   7   4     4113.98     3389.95    540.48 o 
  -7   7   4    16596.68    15268.05   1774.70 o 
  -5   7   4    21918.17    20053.19   2051.65 o 
  -3   7   4    31420.87    18835.26   2327.67 o 
  -1   7   4   337375.88   324626.25   7977.31 o 
   1   7   4   115199.85   144939.48   4506.36 o 
   3   7   4    14411.26    17167.89    311.16 o 
   5   7   4    29062.62    33142.47    874.06 o 
   7   7   4     9635.59    10199.01    355.26 o 
   9   7   4     1204.18     1725.06    197.51 o 
 -10   8   4     1011.58      844.34    225.39 o 
  -8   8   4     8540.90     7597.99   1150.81 o 
  -6   8   4    11712.67    10927.63   1142.93 o 
  -4   8   4      241.45      231.60    123.64 o 
  -2   8   4    76605.28    47526.38   1373.92 o 
   0   8   4   119338.83   142302.11   5100.22 o 
   2   8   4     3407.64     3563.85    234.20 o 
   4   8   4     7734.19     8684.05    427.18 o 
   6   8   4    13531.21    14502.59    623.07 o 
   8   8   4     2379.69     2826.98    181.40 o 
  -9   9   4     1037.69     1136.78    279.56 o 
  -7   9   4     3728.38     3354.57    386.05 o 
  -5   9   4     5674.02     4232.23    358.88 o 
  -3   9   4    14417.75     9968.33    535.87 o 
  -1   9   4    75226.40    63109.96   8644.56 o 
   1   9   4    36950.28    40520.60    439.94 o 
   3   9   4      771.53      767.74    109.71 o 
   5   9   4     6551.55     7102.63    670.54 o 
   7   9   4     2045.98     1795.45    139.34 o 
   9   9   4      245.42      339.14    175.29 o 
 -10  10   4     1335.17     1031.02    260.90 o 
  -8  10   4    12255.70    11551.83   2181.71 o 
  -6  10   4    20910.39    18030.13   2300.17 o 
  -4  10   4      577.08      650.46    173.99 o 
  -2  10   4   130731.17    94740.83   4478.93 o 
   0  10   4   139944.17   158956.17   3256.56 o 
   2  10   4    28051.14    31588.68    754.80 o 
   4  10   4    14737.09    16707.50    686.12 o 
   6  10   4    22831.25    24521.58   1966.22 o 
   8  10   4     3747.44     4522.41    385.40 o 
  -9  11   4        4.09      179.74    188.16 o 
  -7  11   4      432.83      406.38    118.31 o 
  -5  11   4       93.83      193.66    118.33 o 
  -3  11   4     2010.98     1649.35    268.86 o 
  -1  11   4       11.41       74.70    108.19 o 
   1  11   4     1628.20     1771.23    242.45 o 
   3  11   4       51.54      133.23    103.35 o 
   5  11   4      241.83      362.76    203.42 o 
   7  11   4       20.56      194.24    417.15 o 
   9  11   4       14.52     -299.94    337.17 o 
 -10  12   4     1180.66      918.03    196.81 o 
  -8  12   4    13845.25    12435.01   2027.92 o 
  -6  12   4    10132.14     7587.34    622.66 o 
  -4  12   4     6812.82     4867.73    417.71 o 
  -2  12   4    57106.23    43165.63   5624.62 o 
   0  12   4   118707.94   131566.59    841.61 o 
   2  12   4    22042.44    22251.43    256.72 o 
   4  12   4     3496.82     3792.31    329.94 o 
   6  12   4    18505.75    19887.99   1391.52 o 
   8  12   4     6242.28     6695.90    565.96 o 
  -9  13   4     1266.57      791.40    167.15 o 
  -7  13   4     4939.22     4096.35    635.09 o 
  -5  13   4      951.49     1032.09    130.46 o 
  -3  13   4     7660.18     5082.23    134.23 o 
  -1  13   4    62625.88    52156.21   3122.12 o 
   1  13   4    17751.04    18685.46    372.42 o 
   3  13   4      297.58      399.86    129.91 o 
   5  13   4     7030.10     7510.54    738.37 o 
   7  13   4     3457.09     3615.84    467.88 o 
   9  13   4      167.88      -93.22    265.03 o 
  -8  14   4     6884.86     6524.35   1089.73 o 
  -6  14   4     1218.33     1112.57    213.07 o 
  -4  14   4     6264.39     4746.36    234.23 o 
  -2  14   4     7062.86     5773.87    262.46 o 
   0  14   4    14301.92    13895.58    165.69 o 
   2  14   4    15285.40    15420.07   1204.20 o 
   4  14   4      761.98     1058.17    140.71 o 
   6  14   4     7916.61     8386.81    960.16 o 
   8  14   4     3541.23     3735.55    445.54 o 
  -9  15   4     3115.89     2317.95    268.82 o 
  -7  15   4     8840.00     7405.08   1351.30 o 
  -5  15   4     2410.76     1776.25    117.18 o 
  -3  15   4    11307.89     8691.24   1997.12 o 
  -1  15   4    66057.66    59325.89   1852.64 o 
   1  15   4    33417.45    32886.70    479.52 o 
   3  15   4      753.30      813.92    120.01 o 
   5  15   4    14001.92    14914.90   1305.83 o 
   7  15   4     8429.83     8116.26    753.56 o 
   9  15   4      842.16      444.79    159.88 o 
  -8  16   4      592.37      498.09    157.07 o 
  -6  16   4       95.27      -33.84    140.20 o 
  -4  16   4     5825.76     4188.47    319.16 o 
  -2  16   4       23.47      156.17    105.75 o 
   0  16   4     1709.95     1916.36    134.36 o 
   2  16   4      662.75      818.66     91.25 o 
   4  16   4     2760.60     2541.92    391.66 o 
   6  16   4      363.76       95.62    137.01 o 
   8  16   4      426.58      238.89    293.19 o 
  -9  17   4     2437.55     2597.35    218.98 o 
  -7  17   4     7008.33     6001.02    593.32 o 
  -5  17   4      328.19      372.23    250.65 o 
  -3  17   4     5855.56     5049.75    812.06 o 
  -1  17   4    47104.06    43105.94   1558.06 o 
   1  17   4    38798.92    36107.89    362.26 o 
   3  17   4      647.03      747.78    127.71 o 
   5  17   4     7995.86     7964.28    696.38 o 
   7  17   4     4999.21     5590.62    716.94 o 
  -8  18   4      412.62      342.31    168.13 o 
  -6  18   4     1820.97     1675.28    229.59 o 
  -4  18   4      193.95      207.29    111.97 o 
  -2  18   4     5868.09     5240.00    381.61 o 
   0  18   4     8537.52     7447.36    141.97 o 
   2  18   4     2670.74     2597.80    128.61 o 
   4  18   4     1016.39      923.22    138.62 o 
   6  18   4     2583.22     2897.29    209.24 o 
   8  18   4      246.20      500.04    177.18 o 
  -9  19   4      700.00      429.42    257.23 o 
  -7  19   4     2043.05     1476.21    155.05 o 
  -5  19   4     1723.15     1413.24    432.08 o 
  -3  19   4     2817.14     2447.76    118.22 o 
  -1  19   4    28936.28    28083.88   1854.41 o 
   1  19   4    18885.99    16258.93    783.54 o 
   3  19   4        7.94      123.13    123.96 o 
   5  19   4     2238.06     2104.61    257.18 o 
   7  19   4     1071.88     1156.88    282.17 o 
  -8  20   4     2691.58     2993.68    219.27 o 
  -6  20   4     3751.68     3233.20    283.20 o 
  -4  20   4      849.82      869.28    124.05 o 
  -2  20   4    21304.52    21315.65   2221.70 o 
   0  20   4    23075.76    19787.89    778.01 o 
   2  20   4     7870.28     7672.20    351.93 o 
   4  20   4     1042.63      885.80    162.36 o 
   6  20   4     4542.13     4083.05    478.71 o 
   8  20   4     1819.00     1535.46    184.22 o 
  -7  21   4       51.84      347.46    195.19 o 
  -5  21   4     1080.87     1042.94    146.47 o 
  -3  21   4      218.93      271.61    135.34 o 
  -1  21   4     2851.12     2933.56    267.84 o 
   1  21   4     1171.52      940.08    100.66 o 
   3  21   4     1638.61     1670.91    133.04 o 
   5  21   4        9.36      312.06    121.51 o 
   7  21   4       45.64      364.88    140.31 o 
  -8  22   4     3086.62     2790.91    216.41 o 
  -6  22   4     2997.98     2702.63    483.97 o 
  -4  22   4      256.70      237.09    129.62 o 
  -2  22   4    15493.52    15370.45   1444.26 o 
   0  22   4    22765.78    20521.93   1124.60 o 
   2  22   4     1632.34     1421.63    128.63 o 
   4  22   4     1602.69     1447.22    128.97 o 
   6  22   4     3750.78     3887.92    492.34 o 
  -7  23   4      886.95      699.50    201.94 o 
  -5  23   4       16.10       61.03    135.73 o 
  -3  23   4     1209.06     1295.09    140.37 o 
  -1  23   4     1593.28     2045.05    415.07 o 
   1  23   4       51.66      154.55    121.93 o 
   3  23   4      311.77      382.07    120.04 o 
   5  23   4      691.74      719.65    127.52 o 
   7  23   4     1256.96      950.47    223.86 o 
  -6  24   4     1559.95     1380.50    149.86 o 
  -4  24   4      209.67      146.37    118.50 o 
  -2  24   4    12146.67    13779.77   1967.86 o 
   0  24   4    12371.69    12038.75    998.80 o 
   2  24   4     2149.61     1921.47    144.98 o 
   4  24   4      748.93      882.16    202.50 o 
   6  24   4     2004.97     1950.89    304.36 o 
  -7  25   4     2078.40     1940.39    212.09 o 
  -5  25   4      428.40      602.51    159.36 o 
  -3  25   4     3172.62     3538.55    433.75 o 
  -1  25   4    12862.84    15518.51   2024.49 o 
   1  25   4     5266.14     4679.56    445.17 o 
   3  25   4        0.79      182.89    120.07 o 
   5  25   4     2343.73     1992.46    271.56 o 
   7  25   4     1276.27     1624.64    191.48 o 
  -6  26   4       26.18      440.50    176.90 o 
  -4  26   4      362.01      551.05    144.82 o 
  -2  26   4      402.56      381.87    123.17 o 
   0  26   4      689.87      717.52    132.08 o 
   2  26   4      668.26      592.65    128.31 o 
   4  26   4        9.84       21.82    125.37 o 
   6  26   4      469.01      361.46    122.47 o 
  -7  27   4     2029.98     2403.40    210.97 o 
  -5  27   4      185.19      166.03    359.83 o 
  -3  27   4     2551.67     2976.05    356.86 o 
  -1  27   4     9255.38    10972.51    748.81 o 
   1  27   4     4979.03     5260.39    143.71 o 
   3  27   4       34.82      272.05    133.31 o 
   5  27   4     1496.77     1044.23    141.72 o 
  -6  28   4      130.43      -26.59    214.34 o 
  -4  28   4      166.35      542.79    158.89 o 
  -2  28   4      652.88      801.35    186.31 o 
   0  28   4     1269.75     1483.80    242.51 o 
   2  28   4       37.47       14.80    141.60 o 
   4  28   4      357.74      336.31    118.92 o 
   6  28   4        8.23      184.15    121.50 o 
  -5  29   4      114.40      188.11    173.50 o 
  -3  29   4     1155.55     1767.42    370.67 o 
  -1  29   4     3388.97     4625.66    483.91 o 
   1  29   4     2822.26     2844.24    174.45 o 
   3  29   4      125.43      363.30    175.93 o 
   5  29   4      903.54      663.30    134.28 o 
  -4  30   4       22.17       57.07    167.46 o 
  -2  30   4     1988.95     2588.21    242.05 o 
   0  30   4     4080.05     4883.74    313.24 o 
   2  30   4      252.40      209.09    240.46 o 
   4  30   4      737.61      298.00    123.05 o 
  -5  31   4        5.92      -84.12    357.96 o 
  -3  31   4      147.15      -98.16    167.22 o 
  -1  31   4      481.98      516.06    151.06 o 
   1  31   4      363.40      546.90    140.05 o 
   3  31   4       61.16      268.59    180.67 o 
  -4  32   4       11.72      184.28    175.86 o 
  -2  32   4     1393.41     2234.64    312.31 o 
   0  32   4     3240.23     4396.53    374.11 o 
   2  32   4      422.88      617.67    135.89 o 
   4  32   4      335.66      345.18    132.17 o 
  -3  33   4        6.58     -156.94    306.02 o 
  -1  33   4       21.39     -193.71    193.71 o 
   1  33   4        1.24       23.66    150.18 o 
   3  33   4        4.84      169.53    144.44 o 
  -2  34   4     1064.78     1421.21    158.98 o 
   0  34   4     1667.16     2262.04    203.38 o 
   2  34   4      370.89      397.31    149.40 o 
  -1  35   4      224.54       46.03    201.45 o 
   1  35   4      399.38      631.69    152.04 o 
  -9   1   5     2699.19     2415.91    416.52 o 
  -7   1   5    13797.60    13127.61   2065.40 o 
  -5   1   5   115207.91   103329.66  22695.78 o 
  -3   1   5    83299.14    59803.43   7484.99 o 
  -1   1   5      471.84     1131.26    341.19 o 
   1   1   5    36485.99    46350.05    830.24 o 
   3   1   5   173550.09   213099.23   4381.72 o 
   5   1   5    25243.87    27256.49    821.12 o 
   7   1   5       13.19      133.89    130.51 o 
   9   1   5     5026.38     4799.73    218.12 o 
 -10   2   5      460.60      417.62    143.35 o 
  -8   2   5        2.48       59.07    112.34 o 
  -6   2   5    15472.86    14401.29   2573.51 o 
  -4   2   5    30917.14    24505.71   5534.49 o 
  -2   2   5     5682.95     4465.16    975.19 o 
   0   2   5      913.76     1413.37    159.07 o 
   2   2   5    29833.88    36989.83    712.74 o 
   4   2   5    23460.62    27264.79    408.52 o 
   6   2   5      320.23      539.12    108.98 o 
   8   2   5      862.46      832.31    218.21 o 
  -9   3   5     1619.74     1630.72    184.28 o 
  -7   3   5     3121.08     3094.49    468.12 o 
  -5   3   5    51095.76    44705.50   9046.63 o 
  -3   3   5    47090.38    32532.91   4850.93 o 
  -1   3   5    17539.76    24339.29    663.17 o 
   1   3   5    28449.84    35182.80   1433.39 o 
   3   3   5    53947.48    66334.25    790.43 o 
   5   3   5    13980.60    14917.59    385.27 o 
   7   3   5       15.59       42.52    133.90 o 
   9   3   5     2336.10     2103.76    163.06 o 
 -10   4   5     1311.88     1256.73    239.35 o 
  -8   4   5       19.82      177.91    119.24 o 
  -6   4   5    20579.84    19271.75   3578.71 o 
  -4   4   5    57027.54    42768.25   9317.08 o 
  -2   4   5    56721.29    36500.45   5539.61 o 
   0   4   5     9992.50    13904.51   1413.84 o 
   2   4   5   142705.27   181963.23   5005.40 o 
   4   4   5    45820.41    51532.03    265.68 o 
   6   4   5     1303.47     1367.78    126.69 o 
   8   4   5     2117.79     2523.73    254.29 o 
  -9   5   5      288.99      315.66    125.14 o 
  -7   5   5      514.62      570.58    102.21 o 
  -5   5   5     4913.24     4207.41    719.36 o 
  -3   5   5     7802.76     5767.03   1660.97 o 
  -1   5   5      587.91      580.82    160.55 o 
   1   5   5     8657.74    10326.33    988.60 o 
   3   5   5     1197.81     1343.01    109.94 o 
   5   5   5       48.33       99.13    126.77 o 
   7   5   5       56.64      355.17    229.29 o 
   9   5   5       10.74      266.18    140.81 o 
 -10   6   5      853.30      901.57    148.24 o 
  -8   6   5      111.73      181.20    122.88 o 
  -6   6   5    18015.68    16679.46   2972.83 o 
  -4   6   5    94557.76    72000.11  12543.76 o 
  -2   6   5    95985.48    65536.49   4333.58 o 
   0   6   5     8890.19    11103.20    621.58 o 
   2   6   5   174439.92   218230.02   5873.89 o 
   4   6   5    53133.87    62521.41    886.42 o 
   6   6   5      127.10       78.72    111.19 o 
   8   6   5     2081.76     2161.97    321.28 o 
  -9   7   5       10.54      -70.99    178.35 o 
  -7   7   5      347.66      541.24    110.02 o 
  -5   7   5    12102.50    10550.96   1745.28 o 
  -3   7   5    28417.78    17205.74    354.09 o 
  -1   7   5       49.21      136.15    126.19 o 
   1   7   5    17331.93    20383.46   1188.55 o 
   3   7   5    21352.49    25942.71    630.83 o 
   5   7   5     3185.95     3806.34    397.59 o 
   7   7   5       58.05      154.19    144.47 o 
   9   7   5      546.82      402.54    192.62 o 
 -10   8   5      249.34      236.68    151.15 o 
  -8   8   5      634.85      580.02    146.13 o 
  -6   8   5     5334.51     4466.82    962.19 o 
  -4   8   5    30831.23    19137.16   3015.09 o 
  -2   8   5    44793.08    28087.70   1682.00 o 
   0   8   5      407.40      475.07    131.97 o 
   2   8   5   108335.66   135795.80   3113.18 o 
   4   8   5    31651.82    35248.74    184.98 o 
   6   8   5      777.36     1285.76    163.42 o 
   8   8   5      522.81     1127.02    150.52 o 
  -9   9   5      448.05      235.39    169.40 o 
  -7   9   5     3328.10     3019.27    555.63 o 
  -5   9   5    42658.51    32593.52   5260.71 o 
  -3   9   5    55643.63    33428.21    904.73 o 
  -1   9   5      309.58      196.75    121.46 o 
   1   9   5    54587.30    64973.53   2055.80 o 
   3   9   5    59550.86    66857.45   2976.51 o 
   5   9   5     7166.43     7818.81    415.76 o 
   7   9   5       28.64       -7.62    128.72 o 
   9   9   5     1810.30     1697.55    203.24 o 
 -10  10   5       67.29       82.52    187.34 o 
  -8  10   5      394.44      467.80    146.26 o 
  -6  10   5      859.43      864.20    140.02 o 
  -4  10   5     1458.45     1000.00    117.91 o 
  -2  10   5     2316.45     1408.89    123.26 o 
   0  10   5      391.66      648.40    130.08 o 
   2  10   5     9095.90    10000.95    141.73 o 
   4  10   5     4095.02     4753.57    144.59 o 
   6  10   5      135.42      390.48    144.00 o 
   8  10   5       40.02      -25.68    308.01 o 
  -9  11   5      969.64      664.72    150.58 o 
  -7  11   5     5282.70     4222.52    864.19 o 
  -5  11   5    56009.11    42130.23   6748.81 o 
  -3  11   5    60203.11    38974.49    213.75 o 
  -1  11   5      137.46      236.19    106.57 o 
   1  11   5    61928.53    74902.41   5261.10 o 
   3  11   5    53680.01    58742.15   4156.65 o 
   5  11   5    15122.52    16637.48    835.46 o 
   7  11   5       89.29       55.95    208.71 o 
   9  11   5     1945.49     1729.79    383.42 o 
  -8  12   5      174.42      337.48    162.75 o 
  -6  12   5     1495.93     1201.51    123.77 o 
  -4  12   5    11043.52     6861.48    523.80 o 
  -2  12   5     5164.72     5035.36   1311.08 o 
   0  12   5     1719.09     1961.66    134.66 o 
   2  12   5    15729.31    16800.84    190.72 o 
   4  12   5     3924.46     4189.41    243.06 o 
   6  12   5       28.31     -159.69    159.69 o 
   8  12   5      187.10      -11.64    310.97 o 
  -9  13   5      759.61      617.87    160.85 o 
  -7  13   5     3756.29     3623.72    678.91 o 
  -5  13   5    34363.25    22361.75   3728.31 o 
  -3  13   5    19207.97    14417.05    179.74 o 
  -1  13   5     4317.62     4686.93    354.50 o 
   1  13   5     8069.80     8255.75    740.30 o 
   3  13   5    11716.62    12663.59   1060.17 o 
   5  13   5    17047.38    17026.56   1283.96 o 
   7  13   5      178.82      210.16    190.51 o 
   9  13   5     2178.36     1862.88    185.98 o 
  -8  14   5       40.03      262.90    156.37 o 
  -6  14   5     9541.69     7680.98    649.99 o 
  -4  14   5    27800.82    20269.69   1026.16 o 
  -2  14   5     8855.10     7172.77   1462.92 o 
   0  14   5     5927.76     6161.65    283.51 o 
   2  14   5    30471.67    30327.14    448.32 o 
   4  14   5    17183.16    18154.49   1192.07 o 
   6  14   5      802.63      953.15    230.91 o 
   8  14   5     1085.26     1135.14    153.09 o 
  -9  15   5      276.89     3185.68   1446.93 o 
  -7  15   5      993.77      807.98    185.11 o 
  -5  15   5     7918.04     6481.55    163.03 o 
  -3  15   5     3183.11     2621.61    168.10 o 
  -1  15   5      539.69      766.06    110.50 o 
   1  15   5      132.37      182.62    124.73 o 
   3  15   5      492.73      645.89    113.81 o 
   5  15   5     4649.97     4829.43    355.04 o 
   7  15   5      407.72      514.51    126.28 o 
  -8  16   5      123.74      381.52    166.58 o 
  -6  16   5    14566.11    11523.23    532.52 o 
  -4  16   5    49421.27    39041.94   1161.60 o 
  -2  16   5    10574.62     9758.84   1190.75 o 
   0  16   5     5188.03     5090.03    142.91 o 
   2  16   5    34708.00    33497.63   1830.80 o 
   4  16   5    26506.68    28906.40   3144.98 o 
   6  16   5     1151.10     1326.89    334.60 o 
   8  16   5     1069.77     1548.52    343.01 o 
  -9  17   5       27.64       40.09    216.40 o 
  -7  17   5      227.74      499.68    174.41 o 
  -5  17   5     4059.69     3344.54    278.22 o 
  -3  17   5      502.45      494.19    131.66 o 
  -1  17   5      371.89      366.36    109.59 o 
   1  17   5     1881.03     1914.19    112.58 o 
   3  17   5     2087.78     2390.64    186.25 o 
   5  17   5      226.24      442.72    136.43 o 
   7  17   5      219.05      233.36    158.44 o 
  -8  18   5       86.92        7.05    196.77 o 
  -6  18   5     5398.56     3949.05    147.82 o 
  -4  18   5    20840.21    17714.42    538.86 o 
  -2  18   5     8775.70     8144.22   1274.19 o 
   0  18   5     5156.28     4411.03    125.25 o 
   2  18   5    29197.86    28518.12    465.16 o 
   4  18   5    17374.82    15902.67   3054.32 o 
   6  18   5      528.54      318.77    112.93 o 
   8  18   5      697.96      637.19    188.93 o 
  -9  19   5      168.09       67.45    315.96 o 
  -7  19   5     1107.83      886.28    190.92 o 
  -5  19   5     8232.65     7166.56    507.61 o 
  -3  19   5     4766.91     4775.82    555.26 o 
  -1  19   5      692.98      620.68    130.07 o 
   1  19   5    10721.43     9891.73    302.16 o 
   3  19   5    15580.99    15462.52    936.36 o 
   5  19   5     2208.71     2438.47    469.74 o 
   7  19   5      177.99      337.98    291.83 o 
  -8  20   5      261.56      374.55    305.21 o 
  -6  20   5      513.31      124.54    355.90 o 
  -4  20   5     4427.95     4421.56    156.27 o 
  -2  20   5    14447.97    14797.88    885.25 o 
   0  20   5     1774.77     1752.45    182.74 o 
   2  20   5    16689.10    15781.99    586.22 o 
   4  20   5     2507.90     2528.41    130.84 o 
   6  20   5       25.71      -34.70    172.68 o 
   8  20   5      157.64     -136.58    370.41 o 
  -7  21   5      847.08      916.48    347.25 o 
  -5  21   5    11423.14    10842.27    808.46 o 
  -3  21   5    15353.20    15231.08    803.70 o 
  -1  21   5     1661.37     1750.20    198.36 o 
   1  21   5    15987.07    14224.15    182.15 o 
   3  21   5    18626.01    17831.52    812.59 o 
   5  21   5     3502.21     3338.92    272.53 o 
   7  21   5      343.06      326.66    244.71 o 
  -8  22   5       59.61     -214.70    214.70 o 
  -6  22   5      300.27      426.05    267.81 o 
  -4  22   5      161.22      371.62    224.35 o 
  -2  22   5     1210.27     1403.46    294.54 o 
   0  22   5       11.40      153.20    123.90 o 
   2  22   5      337.73      372.17    102.64 o 
   4  22   5       19.61      135.10    106.16 o 
   6  22   5       34.47      -20.43    171.92 o 
  -7  23   5      557.88      431.48    197.84 o 
  -5  23   5     6280.60     6662.05    617.21 o 
  -3  23   5    11290.91    13518.88   1466.35 o 
  -1  23   5      943.53     1012.48    185.57 o 
   1  23   5     8590.19     6742.84    123.01 o 
   3  23   5    10941.65     9931.17    516.17 o 
   5  23   5     1764.18     1970.51    133.01 o 
   7  23   5       61.83      198.30    130.80 o 
  -6  24   5     1196.45     1449.59    147.50 o 
  -4  24   5     4771.86     5977.27    549.75 o 
  -2  24   5     1109.23     1104.61    157.49 o 
   0  24   5     1052.35      861.05    135.70 o 
   2  24   5     2869.28     2488.77    191.26 o 
   4  24   5     1357.43     1039.04    124.37 o 
   6  24   5       48.81     -107.12    168.67 o 
  -7  25   5      215.69      405.47    222.55 o 
  -5  25   5     2305.88     2852.94    261.57 o 
  -3  25   5     1447.67     2249.25    386.23 o 
  -1  25   5        3.28       86.54    114.57 o 
   1  25   5     1215.21     1349.85    128.62 o 
   3  25   5     1921.66     1747.20    206.07 o 
   5  25   5      945.89     1161.08    223.67 o 
  -6  26   5     1717.38     1970.85    467.72 o 
  -4  26   5     6351.96     7959.92    407.26 o 
  -2  26   5     1885.94     2659.58    476.39 o 
   0  26   5     1209.48     1367.22    170.95 o 
   2  26   5     7035.37     5746.98    130.70 o 
   4  26   5     3931.58     3625.13    232.66 o 
   6  26   5      115.88      384.62    124.30 o 
  -5  27   5      123.96      218.26    277.09 o 
  -3  27   5       82.53       45.40    145.29 o 
  -1  27   5      419.69      354.32    187.74 o 
   1  27   5      561.78      417.68    111.28 o 
   3  27   5      321.32       55.62    126.70 o 
   5  27   5      117.63      409.22    134.75 o 
  -6  28   5     1611.61     1673.53    178.20 o 
  -4  28   5     3342.24     4657.94    688.14 o 
  -2  28   5     1430.60     2022.14    251.35 o 
   0  28   5      512.74      340.44    229.73 o 
   2  28   5     3930.52     3447.84    329.80 o 
   4  28   5     2976.73     2182.85    317.20 o 
  -5  29   5      278.77      287.54    201.78 o 
  -3  29   5     1501.64     2661.94    422.02 o 
  -1  29   5      263.22      234.25    143.36 o 
   1  29   5     1497.02     1366.24    135.97 o 
   3  29   5     2081.54     1557.49    129.43 o 
   5  29   5       38.09       51.72    120.21 o 
  -4  30   5      740.76     1218.00    563.09 o 
  -2  30   5      256.85      334.20    159.65 o 
   0  30   5       61.87       12.66    141.30 o 
   2  30   5      755.85      716.94    131.95 o 
   4  30   5      873.61      925.18    162.22 o 
  -5  31   5     1021.29     1825.84    206.43 o 
  -3  31   5     1540.99     1846.19    153.13 o 
  -1  31   5      104.51      293.94    157.27 o 
   1  31   5     1171.54     1075.65    138.20 o 
   3  31   5     1817.16     1648.47    174.42 o 
  -4  32   5       23.07      264.05    205.20 o 
  -2  32   5        5.20     -151.52    151.52 o 
   0  32   5        0.27      -22.05    152.62 o 
   2  32   5       44.77     -108.31    144.88 o 
  -3  33   5      971.92     1428.72    195.24 o 
  -1  33   5        2.44      113.91    180.37 o 
   1  33   5      747.22      903.97    143.09 o 
   3  33   5     1151.77     1180.18    138.72 o 
  -2  34   5        6.10     -114.58    225.91 o 
   0  34   5      103.07      161.36    160.22 o 
   2  34   5       86.49      303.30    277.30 o 
  -1  35   5       32.47      313.93    338.30 o 
 -10   0   6     1297.33     1033.75    441.74 o 
  -8   0   6    19546.97    17415.43   6514.39 o 
  -6   0   6    25579.57    22173.82   8692.18 o 
  -4   0   6    36510.31    27847.36   8941.53 o 
  -2   0   6   220180.44   153857.53    886.39 o 
   0   0   6    63823.13    75056.41    473.22 o 
   2   0   6     1965.09     2694.23    181.78 o 
   4   0   6     4311.62     5141.20    143.89 o 
   6   0   6    11336.40    11689.83    615.07 o 
   8   0   6    10172.71    10440.05    965.27 o 
  -9   1   6     1080.39     1087.25    163.75 o 
  -7   1   6     1659.01     1427.76    242.12 o 
  -5   1   6      240.03      160.96    119.56 o 
  -3   1   6     4720.42     3878.44    372.26 o 
  -1   1   6    36870.88    57572.93    613.14 o 
   1   1   6     1331.46     1215.53    114.85 o 
   3   1   6       19.03       37.14    146.26 o 
   5   1   6     1951.31     2178.58    131.50 o 
   7   1   6     1711.59     1711.53    121.11 o 
   9   1   6      365.86      440.61    308.43 o 
 -10   2   6     1630.41     1506.28    331.25 o 
  -8   2   6    11957.51    11346.77   2347.27 o 
  -6   2   6    15936.18    14668.41   3583.49 o 
  -4   2   6     9804.05     7684.74   1181.41 o 
  -2   2   6   118611.52   112773.80  26128.98 o 
   0   2   6    99752.47   129436.13    638.60 o 
   2   2   6     2373.73     2824.90    108.87 o 
   4   2   6     3131.25     3395.63    106.90 o 
   6   2   6     5653.51     6253.77    321.29 o 
   8   2   6     5600.26     5287.84    446.88 o 
  -9   3   6     7811.59     7036.86   1451.67 o 
  -7   3   6    16016.78    14888.26   3065.56 o 
  -5   3   6       33.30      148.87    107.30 o 
  -3   3   6    40585.57    29423.42   3547.75 o 
  -1   3   6   106626.92   152095.30  15661.68 o 
   1   3   6    36402.59    44131.98   1272.46 o 
   3   3   6       78.45       39.55     95.93 o 
   5   3   6    14104.88    15588.73    372.03 o 
   7   3   6     9210.96     9773.54    326.40 o 
   9   3   6      526.78      549.27    147.43 o 
 -10   4   6      511.24      591.52    154.43 o 
  -8   4   6     1075.64     1053.87    254.51 o 
  -6   4   6      442.73      450.11    109.48 o 
  -4   4   6      435.65      462.77    114.98 o 
  -2   4   6    17747.29    14019.78   2170.21 o 
   0   4   6    32280.72    41213.61   4296.56 o 
   2   4   6     2081.87     2165.06    162.07 o 
   4   4   6     2428.95     2399.73     90.34 o 
   6   4   6     4495.47     4725.03    228.26 o 
   8   4   6      948.89     1049.98    179.07 o 
  -9   5   6    10128.79     9512.91   1888.99 o 
  -7   5   6    13604.83    12162.68   2665.31 o 
  -5   5   6      353.06      320.71    109.27 o 
  -3   5   6    24125.23    16989.75   3046.41 o 
  -1   5   6   225450.61   317380.81   1114.82 o 
   1   5   6   109804.21   135719.91  10425.85 o 
   3   5   6      139.79      249.09    104.57 o 
   5   5   6    49725.40    53661.25    828.40 o 
   7   5   6    13031.08    12657.92    713.44 o 
   9   5   6      470.08      617.30    187.69 o 
 -10   6   6       27.75      170.86    152.66 o 
  -8   6   6     1484.64     1597.42    423.40 o 
  -6   6   6      721.94      761.72    194.46 o 
  -4   6   6      751.16      852.30    123.72 o 
  -2   6   6     7418.89     7079.53    777.98 o 
   0   6   6     2222.24     3167.47    180.65 o 
   2   6   6      192.73      338.71    143.12 o 
   4   6   6      149.24      280.54    146.17 o 
   6   6   6      950.86     1263.08    231.93 o 
   8   6   6       94.03       40.33    234.66 o 
  -9   7   6     6131.11     6144.37   1105.25 o 
  -7   7   6     8490.08     8113.77   1533.28 o 
  -5   7   6      549.73      392.05    167.36 o 
  -3   7   6     5683.72     3751.20    291.99 o 
  -1   7   6   166108.95   220916.72  15063.50 o 
   1   7   6   145167.38   181144.08  11665.66 o 
   3   7   6     2098.50     2488.14    134.26 o 
   5   7   6    34036.68    38133.43   1316.07 o 
   7   7   6     9317.39    10350.28    459.20 o 
   9   7   6      347.97      453.09    174.48 o 
 -10   8   6      704.30      648.17    158.78 o 
  -8   8   6     6143.39     6380.13   1189.56 o 
  -6   8   6     7155.57     6250.66   1096.00 o 
  -4   8   6     2321.21     1783.92    154.49 o 
  -2   8   6    31266.22    24558.39   2727.60 o 
   0   8   6    86952.14    98910.57  16460.79 o 
   2   8   6     6443.73     7415.64    276.13 o 
   4   8   6    10664.59    11369.74    446.86 o 
   6   8   6     9719.87     9982.88    240.94 o 
   8   8   6     1664.58     1584.92    261.04 o 
  -9   9   6     1590.61     1525.44    301.27 o 
  -7   9   6     2019.51     1877.40    441.13 o 
  -5   9   6      141.67      291.54    109.36 o 
  -3   9   6     1215.15      742.52    125.77 o 
  -1   9   6    41254.94    50936.71   5910.90 o 
   1   9   6    34434.40    38769.11   1504.49 o 
   3   9   6      214.58      245.22    134.39 o 
   5   9   6    11542.70    12048.33    574.78 o 
   7   9   6     3224.62     3802.18    159.67 o 
   9   9   6      140.25      278.52    200.04 o 
 -10  10   6     1171.04      839.57    192.47 o 
  -8  10   6     9162.67     7740.60   2121.63 o 
  -6  10   6    10859.32     8966.86   1187.59 o 
  -4  10   6     1311.11      967.21    107.71 o 
  -2  10   6    77967.94    56673.36   4699.58 o 
   0  10   6   118211.78   152374.64   7648.23 o 
   2  10   6    13459.33    15292.78    302.48 o 
   4  10   6    13599.80    14002.65    605.33 o 
   6  10   6    18691.93    19317.49   1042.97 o 
   8  10   6     3651.47     3128.77    229.36 o 
  -9  11   6        0.41     -146.78    212.32 o 
  -7  11   6       19.87       88.05    184.46 o 
  -5  11   6      121.99      160.17    128.25 o 
  -3  11   6       49.75       86.60    189.48 o 
  -1  11   6     2991.28     3400.42    472.85 o 
   1  11   6        6.20      -47.18    119.72 o 
   3  11   6     1245.56     1090.10    112.08 o 
   5  11   6        4.35     -280.30    280.30 o 
   7  11   6       26.13       29.25    128.09 o 
   9  11   6        1.88       -1.20    199.20 o 
  -8  12   6    10081.26     9297.23   1754.04 o 
  -6  12   6    11103.36     8393.48   1895.96 o 
  -4  12   6     5634.35     3846.06    136.39 o 
  -2  12   6    75743.16    60515.95   5698.48 o 
   0  12   6    55415.53    60063.86   2134.65 o 
   2  12   6     6624.08     6926.13    222.81 o 
   4  12   6     2446.75     2538.46    259.79 o 
   6  12   6    13824.52    13827.64   1101.73 o 
   8  12   6     4122.94     4023.44    407.69 o 
  -9  13   6     1043.12     1135.53    162.99 o 
  -7  13   6     3136.65     2292.98    787.77 o 
  -5  13   6     1428.51     1125.68    156.78 o 
  -3  13   6     9133.51     7599.19    575.66 o 
  -1  13   6    35013.05    30699.35   4392.34 o 
   1  13   6    17742.32    18781.75    609.47 o 
   3  13   6     1671.83     1948.52    151.73 o 
   5  13   6     3556.54     3892.63    123.08 o 
   7  13   6     2906.40     2733.45    251.43 o 
  -8  14   6     4556.49     4053.10    582.94 o 
  -6  14   6     5648.65     4496.17    193.13 o 
  -4  14   6     5774.02     4229.43    158.10 o 
  -2  14   6    47261.75    41156.48   6348.22 o 
   0  14   6     9465.25     9384.05    341.67 o 
   2  14   6      737.89     1005.53    140.08 o 
   4  14   6      302.51      718.19    135.35 o 
   6  14   6     2597.64     2571.21    278.77 o 
   8  14   6     1806.37     1261.25    321.71 o 
  -9  15   6     3145.82     3264.21    671.67 o 
  -7  15   6     8045.31     7015.74    644.49 o 
  -5  15   6       49.84      263.96    122.15 o 
  -3  15   6    24019.60    19384.15    868.04 o 
  -1  15   6    42313.02    38225.13   1729.88 o 
   1  15   6    21075.60    24948.47   1382.90 o 
   3  15   6        9.09       61.19    114.08 o 
   5  15   6     9252.41     9636.66   1001.74 o 
   7  15   6     6399.74     6184.08    584.43 o 
  -8  16   6      161.68      393.81    192.91 o 
  -6  16   6     2149.97     1622.71    144.83 o 
  -4  16   6     2616.10     2373.11    298.51 o 
  -2  16   6     4109.43     4119.48    318.61 o 
   0  16   6      101.85      166.48    109.96 o 
   2  16   6       45.14       52.79    125.70 o 
   4  16   6       66.78      375.10    117.83 o 
   6  16   6      118.74      154.44    140.52 o 
   8  16   6      127.88      114.65    177.11 o 
  -9  17   6     3137.71     2546.39    993.13 o 
  -7  17   6     5801.06     5284.92    601.23 o 
  -5  17   6       50.39       -3.22    152.55 o 
  -3  17   6    16465.14    14830.68    511.20 o 
  -1  17   6    32851.47    29865.34   1742.48 o 
   1  17   6    21214.77    20996.64    157.88 o 
   3  17   6      391.83      489.54    116.31 o 
   5  17   6     6226.17     6694.84    453.82 o 
   7  17   6     4639.72     4376.32    537.20 o 
  -8  18   6     1403.12     1497.17    223.11 o 
  -6  18   6      132.89     -163.99    169.53 o 
  -4  18   6      745.82      761.62    135.11 o 
  -2  18   6     3096.23     3281.63    144.28 o 
   0  18   6     5632.37     5474.01    144.97 o 
   2  18   6     1310.31     1319.65    113.73 o 
   4  18   6     1675.46     2086.84    124.49 o 
   6  18   6     2212.29     2070.18    151.42 o 
   8  18   6      223.23      236.77    287.16 o 
  -7  19   6     1311.30     1456.66    174.95 o 
  -5  19   6      204.73      315.02    112.92 o 
  -3  19   6     4008.45     4178.05    308.78 o 
  -1  19   6    13397.96    11264.19    866.05 o 
   1  19   6     8551.58     7630.18    264.34 o 
   3  19   6       18.42      144.49    102.09 o 
   5  19   6     4419.76     4281.25    740.23 o 
   7  19   6      948.64      993.00    223.01 o 
  -8  20   6     3882.01     3321.96    387.61 o 
  -6  20   6     1891.05     1748.35    173.86 o 
  -4  20   6      876.20      884.92    162.65 o 
  -2  20   6    21464.70    23267.32   1500.66 o 
   0  20   6    15851.03    13067.85    657.89 o 
   2  20   6      722.28      778.23    123.56 o 
   4  20   6     1932.58     1537.01    113.57 o 
   6  20   6     2987.06     2669.47    466.41 o 
  -7  21   6      104.81       48.09    366.89 o 
  -5  21   6       14.53      270.69    157.30 o 
  -3  21   6      227.45      628.35    265.03 o 
  -1  21   6      230.08      242.09    134.98 o 
   1  21   6     3214.54     3040.20    112.66 o 
   3  21   6       90.80      389.20    122.11 o 
   5  21   6     1657.16     1623.78    238.26 o 
   7  21   6       33.21      154.68    133.20 o 
  -8  22   6     2179.54     1612.20    234.38 o 
  -6  22   6     1799.18     1405.22    184.08 o 
  -4  22   6      362.21      216.43    138.95 o 
  -2  22   6    19259.21    21632.73   3708.18 o 
   0  22   6    23758.30    19719.22    168.25 o 
   2  22   6      908.19      812.27    145.40 o 
   4  22   6     3036.83     3025.98    309.27 o 
   6  22   6     3191.30     3192.00    354.25 o 
  -7  23   6      883.99     1030.50    183.86 o 
  -5  23   6      212.32      -52.82    287.17 o 
  -3  23   6     3138.47     3721.71    328.89 o 
  -1  23   6     3694.78     3853.88    186.02 o 
   1  23   6      248.02      248.39    137.70 o 
   3  23   6      310.48      287.31    119.71 o 
   5  23   6       98.03      141.44    127.11 o 
   7  23   6      584.40      646.76    139.36 o 
  -6  24   6      996.82     1056.43    158.00 o 
  -4  24   6      319.59      562.82    164.50 o 
  -2  24   6     6988.08     8326.47   1049.51 o 
   0  24   6     9681.58     8691.58    150.59 o 
   2  24   6     1676.82     1359.55    170.09 o 
   4  24   6     1059.92      764.01    122.84 o 
   6  24   6     1431.79     1447.75    209.95 o 
  -7  25   6     1348.47     1366.27    217.69 o 
  -5  25   6      373.25      186.99    164.51 o 
  -3  25   6     2711.14     3266.11    379.63 o 
  -1  25   6    10937.46    11207.74   1155.62 o 
   1  25   6     3675.63     3012.13    131.77 o 
   3  25   6      383.69      319.40    114.49 o 
   5  25   6     1393.81     1235.78    294.83 o 
  -6  26   6      234.52      223.17    373.42 o 
  -4  26   6      237.53      107.50    147.38 o 
  -2  26   6      822.13      859.64    136.77 o 
   0  26   6      769.14      806.49    157.85 o 
   2  26   6      272.03      261.54    122.21 o 
   4  26   6        6.39       47.45    188.52 o 
   6  26   6      119.07      -41.34    192.31 o 
  -5  27   6      228.32      446.67    156.84 o 
  -3  27   6     2428.87     3609.97    470.09 o 
  -1  27   6     7790.14     8472.19   1075.33 o 
   1  27   6     4255.34     3995.66    139.25 o 
   3  27   6       67.54      -16.67    125.74 o 
   5  27   6     1520.57     1325.08    143.62 o 
  -6  28   6        4.20       12.27    184.45 o 
  -4  28   6       11.47      161.47    170.94 o 
  -2  28   6       13.87     -118.85    151.85 o 
   0  28   6     1117.42     1224.58    136.61 o 
   2  28   6      155.65      167.54    123.77 o 
   4  28   6      765.79      558.54    108.25 o 
  -5  29   6      159.31       69.26    180.08 o 
  -3  29   6     1742.45     2494.21    567.15 o 
  -1  29   6     3467.46     4457.80    557.13 o 
   1  29   6      934.36     1111.47    135.27 o 
   3  29   6       16.72      148.34    117.11 o 
   5  29   6      473.89      415.76    139.96 o 
  -4  30   6       61.46      186.54    294.14 o 
  -2  30   6     1102.73     1459.04    224.61 o 
   0  30   6     1964.11     1869.40    146.16 o 
   2  30   6      410.76      442.86    194.61 o 
   4  30   6      426.17      406.13    130.80 o 
  -3  31   6      192.76      834.31    157.44 o 
  -1  31   6      439.51      664.36    164.37 o 
   1  31   6      315.58      282.90    144.57 o 
   3  31   6        9.87      393.87    146.62 o 
  -4  32   6      184.26      139.66    222.61 o 
  -2  32   6     1489.45     1626.13    197.40 o 
   0  32   6     1863.44     2267.97    282.89 o 
   2  32   6      375.62      322.47    169.89 o 
  -3  33   6      134.92      240.36    161.79 o 
  -1  33   6       28.58     -167.64    203.33 o 
   1  33   6       38.25      254.37    176.44 o 
  -2  34   6      813.73     1307.17    425.66 o 
   0  34   6      981.19     1436.35    160.81 o 
  -9   1   7      733.84      458.33    211.48 o 
  -7   1   7     5058.80     4644.43   1046.80 o 
  -5   1   7    86914.94    78527.02  15117.78 o 
  -3   1   7   101526.51    80025.20  19763.90 o 
   1   1   7    99288.53   118177.88   4951.34 o 
   3   1   7    37912.36    43220.50    629.56 o 
   5   1   7    17751.84    18206.87    166.83 o 
   7   1   7      172.70      160.84    114.84 o 
   9   1   7     1912.66     1406.69    130.33 o 
 -10   2   7      681.82      812.87    149.76 o 
  -8   2   7      309.46      269.85    121.23 o 
  -6   2   7    12537.29    11147.29   2522.71 o 
  -4   2   7    25777.25    23982.84   2062.91 o 
  -2   2   7      296.83      389.10    216.98 o 
   0   2   7     3047.84     3238.91    232.22 o 
   2   2   7    19260.95    21972.50    179.49 o 
   4   2   7    10046.50    10739.10    170.35 o 
   6   2   7       23.47      -17.62    102.23 o 
   8   2   7     1079.96     1053.83    135.54 o 
  -9   3   7      151.56      273.00    130.51 o 
  -7   3   7      648.85      662.45    177.10 o 
  -5   3   7    37658.29    33472.63   5340.67 o 
  -3   3   7    48164.39    36425.08   5562.15 o 
  -1   3   7      417.21      776.94    189.17 o 
   1   3   7    49523.96    60832.80   2932.71 o 
   3   3   7    39533.58    43749.60    218.04 o 
   5   3   7     7884.43     8155.27    196.94 o 
   7   3   7      227.30      482.62    119.01 o 
   9   3   7      411.08      841.07    159.35 o 
 -10   4   7     1224.78     1255.10    353.31 o 
  -8   4   7     1846.18     1857.29    411.06 o 
  -6   4   7    19802.28    17089.72   3622.05 o 
  -4   4   7    66584.99    59644.66  10223.82 o 
  -2   4   7     6570.38     6156.97    595.41 o 
   0   4   7    28698.69    32336.45    338.43 o 
   2   4   7    75143.17    86458.64   3027.29 o 
   4   4   7    42300.04    45715.80   1057.55 o 
   6   4   7      584.35      905.51    156.80 o 
   8   4   7     3034.57     3286.60    221.93 o 
  -9   5   7        0.81     -137.98    137.98 o 
  -7   5   7      276.71      385.53    120.39 o 
  -5   5   7      664.87      774.43    120.48 o 
  -3   5   7     8145.88     6546.95    999.56 o 
  -1   5   7     2025.03     2222.43    163.21 o 
   1   5   7     3766.93     4802.80    181.04 o 
   3   5   7     1000.47     1152.21    164.78 o 
   5   5   7       29.48     -192.83    192.83 o 
   7   5   7       12.21      160.39    292.18 o 
   9   5   7       11.23      290.21    179.27 o 
 -10   6   7     1506.42     1122.83    225.82 o 
  -8   6   7     3179.44     3304.38    703.24 o 
  -6   6   7    23532.09    21080.50   3224.13 o 
  -4   6   7    44275.64    31897.78   6090.31 o 
  -2   6   7    12386.26    11731.07   1119.82 o 
   0   6   7     3577.42     4264.65    566.78 o 
   2   6   7    77179.36    91604.13   3027.41 o 
   4   6   7    51640.13    56092.47   1054.15 o 
   6   6   7       32.76      166.09    195.91 o 
   8   6   7     4976.08     4766.01    445.15 o 
  -9   7   7        4.34       59.81    150.67 o 
  -7   7   7     2178.55     1958.87    381.53 o 
  -5   7   7     8226.69     6705.71   1025.23 o 
  -3   7   7    10307.35     8193.73   1012.64 o 
  -1   7   7      420.67      617.24    178.80 o 
   1   7   7    12908.50    16912.35   1656.36 o 
   3   7   7     9182.35     9974.66    475.59 o 
   5   7   7     1110.61     1199.38    143.47 o 
   7   7   7      198.40      106.44    156.92 o 
   9   7   7      288.00      466.79    253.31 o 
 -10   8   7      910.31      646.28    213.07 o 
  -8   8   7     1898.74     1796.38    362.09 o 
  -6   8   7    17351.64    15358.66   1857.14 o 
  -4   8   7    15608.77    10352.45    596.24 o 
  -2   8   7     7228.68     6745.78    547.06 o 
   0   8   7      668.12      925.35    147.16 o 
   2   8   7    53999.63    64443.64   2322.46 o 
   4   8   7    33496.23    37610.45    694.03 o 
   6   8   7       66.64      -56.12    188.58 o 
   8   8   7     2689.46     2845.65    187.81 o 
  -9   9   7       59.91      352.55    167.43 o 
  -7   9   7     6994.29     6719.90   1243.37 o 
  -5   9   7    27042.92    20699.27   3240.06 o 
  -3   9   7    44439.56    31660.44    215.46 o 
  -1   9   7     1150.62     1411.51    342.37 o 
   1   9   7    60993.82    74410.86   7130.09 o 
   3   9   7    54255.73    61181.31    423.61 o 
   5   9   7     4082.36     4338.15    425.97 o 
   7   9   7     1158.25     1349.22    204.11 o 
   9   9   7     1181.62     1010.89    431.27 o 
 -10  10   7      184.58      359.95    309.96 o 
  -8  10   7      271.30      268.46    182.88 o 
  -6  10   7     3240.93     2647.38    729.97 o 
  -4  10   7     1101.53      768.49    182.88 o 
  -2  10   7      259.96      465.50    145.98 o 
   0  10   7      164.57      177.53    135.36 o 
   2  10   7     1220.34     1364.46    133.28 o 
   4  10   7     3663.00     4139.81    345.89 o 
   6  10   7      341.38      441.68    156.47 o 
   8  10   7      315.34      -19.18    182.48 o 
  -9  11   7      201.07      368.81    187.14 o 
  -7  11   7     4174.16     3971.45    910.03 o 
  -5  11   7    42304.25    30389.69   1888.36 o 
  -3  11   7    45248.57    32604.15    601.49 o 
  -1  11   7      960.07     1384.87    274.84 o 
   1  11   7    64678.85    79084.20   3786.05 o 
   3  11   7    44365.46    48851.68   3144.75 o 
   5  11   7     3137.02     3241.34    187.44 o 
   7  11   7      191.12      379.28    176.25 o 
  -8  12   7        1.47      119.05    202.86 o 
  -6  12   7      946.27      473.24    329.99 o 
  -4  12   7     2608.13     2037.11    137.04 o 
  -2  12   7     1601.68     1058.19    118.87 o 
   0  12   7      488.56      458.87    143.70 o 
   2  12   7     6824.21     7804.02    276.23 o 
   4  12   7     2916.11     3047.68    304.93 o 
   6  12   7       73.09      -72.58    130.80 o 
   8  12   7      198.85      213.32    181.41 o 
  -9  13   7      180.39      281.95    220.04 o 
  -7  13   7     1559.96     1436.30    133.17 o 
  -5  13   7    33908.69    24947.19    442.80 o 
  -3  13   7    29754.68    23288.25    192.81 o 
  -1  13   7     3466.33     3791.03    403.04 o 
   1  13   7    39588.27    42432.94   1372.25 o 
   3  13   7    15481.87    16799.74   1049.74 o 
   5  13   7     1203.71     1426.89    138.14 o 
   7  13   7       33.46     -130.91    130.91 o 
  -8  14   7       90.46      132.08    201.85 o 
  -6  14   7     8979.74     7184.38    642.17 o 
  -4  14   7    25627.93    20446.58   1072.94 o 
  -2  14   7     7302.50     5912.81    315.84 o 
   0  14   7    15286.10    16701.90    636.35 o 
   2  14   7    22840.79    24479.97   1517.55 o 
   4  14   7    13757.92    13357.13   1192.43 o 
   6  14   7      201.09      334.56    132.71 o 
   8  14   7     1071.15      761.82    285.14 o 
  -9  15   7       27.14      -13.04    213.81 o 
  -7  15   7      286.12      418.45    222.67 o 
  -5  15   7     3676.48     3087.41    175.03 o 
  -3  15   7     3749.13     3289.20    318.18 o 
  -1  15   7      444.04      476.77    134.37 o 
   1  15   7     7840.55     7972.21    209.41 o 
   3  15   7      121.50       66.34    135.08 o 
   5  15   7       33.31       26.40    113.07 o 
   7  15   7      394.55      410.79    266.13 o 
  -8  16   7       61.29      258.94    162.64 o 
  -6  16   7    12587.50     9641.44    592.78 o 
  -4  16   7    31590.37    27177.57   1836.14 o 
  -2  16   7     7261.03     7190.98    992.43 o 
   0  16   7    13025.47    13247.59    517.72 o 
   2  16   7    26057.07    23123.09   2204.40 o 
   4  16   7     8846.71     9388.17    832.42 o 
   6  16   7      375.13      413.65    134.62 o 
   8  16   7      737.58      617.91    184.28 o 
  -9  17   7       42.11      421.34    239.10 o 
  -7  17   7      174.78      229.92    318.94 o 
  -5  17   7     1614.46     1313.16    243.16 o 
  -3  17   7     1300.29     1449.70    162.25 o 
  -1  17   7      309.78      558.99    245.99 o 
   1  17   7       43.52      166.16    125.13 o 
   3  17   7     1172.60     1436.14    120.43 o 
   5  17   7      109.28      368.36    140.08 o 
   7  17   7      269.40      538.54    140.27 o 
  -8  18   7      234.88      369.65    176.89 o 
  -6  18   7     9041.83     7752.64    969.46 o 
  -4  18   7    11053.04    10016.77    310.14 o 
  -2  18   7     5618.31     6412.25    482.84 o 
   0  18   7     2458.76     2480.98    165.42 o 
   2  18   7    25086.41    25554.97   1011.26 o 
   4  18   7    14136.77    13238.52   2465.41 o 
   6  18   7      351.47      221.28    152.36 o 
  -7  19   7     1295.38      951.07    357.47 o 
  -5  19   7     8301.02     8287.17    198.11 o 
  -3  19   7     8463.68     8117.34    221.86 o 
  -1  19   7      885.32     1098.65    136.52 o 
   1  19   7     9077.96     8813.99    326.70 o 
   3  19   7     9524.71     9510.73    247.06 o 
   5  19   7     1606.69     1336.39    382.77 o 
   7  19   7       55.91       38.41    256.04 o 
  -8  20   7      387.08      175.83    317.61 o 
  -6  20   7     1325.64     1759.28    637.06 o 
  -4  20   7     1224.56     1670.57    331.47 o 
  -2  20   7     2395.33     2704.47    145.38 o 
   0  20   7      729.35      800.55    127.10 o 
   2  20   7     5370.32     5556.71    535.34 o 
   4  20   7     4745.10     4881.56    354.44 o 
   6  20   7      122.57      138.39    170.21 o 
  -7  21   7     1863.01     1979.02    201.01 o 
  -5  21   7     9882.45    10699.20    864.70 o 
  -3  21   7     6975.07     7843.61    459.77 o 
  -1  21   7       14.00       34.38    119.88 o 
   1  21   7     6098.80     5666.00    167.00 o 
   3  21   7    15321.45    14782.48    913.81 o 
   5  21   7     1835.47     2203.30    231.84 o 
   7  21   7      300.03      331.67    161.12 o 
  -8  22   7       80.80     -175.92    501.76 o 
  -6  22   7        3.75      -29.32    181.74 o 
  -4  22   7      746.26     1086.58    161.41 o 
  -2  22   7       32.99      318.28    111.16 o 
   0  22   7     3034.54     2639.71    120.38 o 
   2  22   7        8.94       20.74    131.68 o 
   4  22   7      503.92      665.00    156.26 o 
   6  22   7       46.47      266.21    134.88 o 
  -7  23   7     1165.16     1510.24    184.95 o 
  -5  23   7     4600.98     5718.35   1034.51 o 
  -3  23   7     5482.62     7496.90    651.82 o 
  -1  23   7      129.00      220.76    138.69 o 
   1  23   7     5900.89     5310.82    166.60 o 
   3  23   7     9019.38     7837.67    424.42 o 
   5  23   7     1216.13     1422.54    164.96 o 
  -6  24   7      854.51      933.08    169.03 o 
  -4  24   7     3343.19     4500.29    174.98 o 
  -2  24   7     1145.11     1499.92    206.79 o 
   0  24   7     2509.49     2053.85    131.92 o 
   2  24   7     3197.18     2929.08    400.45 o 
   4  24   7      839.37      870.67    126.19 o 
   6  24   7       43.37       80.65    132.10 o 
  -7  25   7      214.71      223.96    194.41 o 
  -5  25   7     1320.16     1700.10    150.93 o 
  -3  25   7     1740.87     2864.40    916.80 o 
  -1  25   7       20.19       98.24    146.93 o 
   1  25   7     2775.47     2311.46    158.74 o 
   3  25   7     1481.71     1351.85    117.34 o 
   5  25   7      266.39      515.76    136.27 o 
  -6  26   7     1629.02     1830.64    387.84 o 
  -4  26   7     3934.52     4986.84    851.09 o 
  -2  26   7     1166.15     1505.08    352.30 o 
   0  26   7     1506.14     1302.97    140.09 o 
   2  26   7     6613.78     5933.99    217.07 o 
   4  26   7     2082.32     1769.10    124.53 o 
  -5  27   7      205.55      268.11    143.61 o 
  -3  27   7       87.65      -23.43    140.64 o 
  -1  27   7      246.66      401.37    171.52 o 
   1  27   7       62.12      272.30    121.69 o 
   3  27   7      169.48       39.72    124.19 o 
   5  27   7        9.15     -114.27    140.06 o 
  -6  28   7     1844.16     2736.66    282.32 o 
  -4  28   7     3207.08     4131.63    663.07 o 
  -2  28   7      477.77      335.07    196.96 o 
   0  28   7     1049.36     1024.49    139.63 o 
   2  28   7     2774.20     2366.01    325.31 o 
   4  28   7     1559.34     1363.06    155.21 o 
  -5  29   7      248.25      264.27    207.43 o 
  -3  29   7      193.58      175.68    166.43 o 
  -1  29   7      103.74      464.49    288.69 o 
   1  29   7      290.49      366.07    135.66 o 
   3  29   7     1202.80      988.27    253.43 o 
  -4  30   7     1372.95     1858.31    552.71 o 
  -2  30   7       53.42        8.44    195.84 o 
   0  30   7      338.16      625.77    137.87 o 
   2  30   7      659.09      412.27    134.35 o 
   4  30   7      463.69      700.68    135.79 o 
  -3  31   7      697.84      691.81    201.98 o 
  -1  31   7        2.94      -61.87    155.51 o 
   1  31   7      861.02      879.55    144.89 o 
   3  31   7     1406.97     1256.40    142.18 o 
  -4  32   7       18.19     1161.44    310.26 o 
  -2  32   7        7.15      128.74    196.90 o 
   0  32   7        7.91      225.34    157.60 o 
   2  32   7       19.35      -42.91    151.43 o 
  -3  33   7      570.51      253.14    208.21 o 
  -1  33   7        8.89       30.31    149.97 o 
   1  33   7      933.25     1232.97    233.74 o 
   0  34   7      243.61      574.12    160.15 o 
 -10   0   8     1690.89     1584.43    702.58 o 
  -8   0   8    10616.55     9354.22   3297.12 o 
  -6   0   8     9732.98     8664.08   2555.63 o 
  -4   0   8     6817.55     6361.73    836.74 o 
  -2   0   8   210934.66   248101.25   1140.57 o 
   0   0   8   187667.19   235860.27    754.65 o 
   2   0   8      137.93      403.14    215.96 o 
   4   0   8    46828.04    52838.21    870.47 o 
   6   0   8     6328.31     6960.72    398.78 o 
   8   0   8     1021.29      856.91    173.22 o 
  -9   1   8      518.39      570.66    186.78 o 
  -7   1   8     1908.68     1840.64    367.86 o 
  -5   1   8      158.06      179.16    121.89 o 
  -3   1   8    10901.24     4939.97    277.72 o 
  -1   1   8    43029.17    51260.58    419.06 o 
   1   1   8     1983.56     2581.72    132.29 o 
   3   1   8      564.90      580.34    103.06 o 
   5   1   8      185.72      239.87    126.19 o 
   7   1   8      858.86      960.15    164.31 o 
   9   1   8       43.08      118.26    160.96 o 
 -10   2   8     1465.25     1054.99    199.47 o 
  -8   2   8     6973.19     6663.03   1452.22 o 
  -6   2   8     6200.89     5578.95    912.42 o 
  -4   2   8     4048.95     3950.43    308.65 o 
  -2   2   8   103277.34   115439.16   9055.41 o 
   0   2   8    53835.99    59204.17   1518.08 o 
   2   2   8       64.58       41.10    111.77 o 
   4   2   8    31157.67    31668.48    821.80 o 
   6   2   8     6282.63     6558.17    242.81 o 
   8   2   8     1094.89      931.48    135.10 o 
  -9   3   8     4263.08     4081.13    845.81 o 
  -7   3   8    13930.87    13622.43   2612.24 o 
  -5   3   8      118.58     -124.48    127.87 o 
  -3   3   8    43368.19    35976.76  10090.09 o 
  -1   3   8    55527.33    71962.63   8565.70 o 
   1   3   8    21760.37    25063.87   1178.93 o 
   3   3   8     3581.20     4088.33    123.57 o 
   5   3   8     8736.94     9566.90    319.63 o 
   7   3   8     5352.09     5161.37    127.73 o 
   9   3   8      269.23      473.34    230.88 o 
 -10   4   8      610.88      711.39    158.11 o 
  -8   4   8     2366.13     2385.49    437.44 o 
  -6   4   8       64.35       56.86    124.38 o 
  -4   4   8     3521.94     3092.88    234.70 o 
  -2   4   8     9966.90    10741.97   1028.45 o 
   0   4   8    16949.20    18319.81    282.89 o 
   2   4   8     2614.94     2646.48    213.73 o 
   4   4   8     4215.88     4445.14    165.67 o 
   6   4   8     3403.05     3851.50    191.26 o 
   8   4   8      222.01      246.30    302.74 o 
  -9   5   8     8088.42     7975.57   1591.33 o 
  -7   5   8    20664.31    20392.34   3367.57 o 
  -5   5   8     1056.70      978.36    182.39 o 
  -3   5   8    51718.66    42617.41   8245.60 o 
  -1   5   8    68946.33    87717.00   7155.58 o 
   1   5   8    62593.30    74326.77   4051.18 o 
   3   5   8       93.90      403.93    112.66 o 
   5   5   8    23395.88    24199.52    491.59 o 
   7   5   8    12206.41    11778.71    163.63 o 
   9   5   8      321.84      131.19    174.24 o 
 -10   6   8        8.34       78.41    156.10 o 
  -8   6   8      215.51      242.92    135.46 o 
  -6   6   8     2293.69     2383.69    360.06 o 
  -4   6   8       14.04      -70.61    138.11 o 
  -2   6   8     8201.55     9112.54   1059.38 o 
   0   6   8     1499.65     2091.31    407.25 o 
   2   6   8       26.54      169.13    132.60 o 
   4   6   8      792.98     1116.23    186.52 o 
   6   6   8     1348.83     1537.18    198.84 o 
   8   6   8       28.65      272.10    165.17 o 
  -9   7   8     7657.85     7944.18   1433.97 o 
  -7   7   8     6316.00     5913.45    852.57 o 
  -5   7   8     1444.13     1445.22    192.28 o 
  -3   7   8    28175.91    24887.53   2942.06 o 
  -1   7   8    36450.15    42350.36   2657.37 o 
   1   7   8    51152.82    61816.77   8867.40 o 
   3   7   8     1324.02     1392.81    136.60 o 
   5   7   8    14736.36    15033.23    163.47 o 
   7   7   8     9967.11    10295.44    178.80 o 
 -10   8   8      870.58      452.93    201.50 o 
  -8   8   8     3165.91     3450.80    432.22 o 
  -6   8   8     1829.12     1761.51    283.21 o 
  -4   8   8     3974.02     2749.96    205.83 o 
  -2   8   8    30249.69    31440.57   2849.40 o 
   0   8   8    27249.24    35087.85   2790.33 o 
   2   8   8     6622.16     6730.79    464.78 o 
   4   8   8     7115.48     7370.25    172.65 o 
   6   8   8     6400.48     6065.05    216.18 o 
   8   8   8      944.65     1625.62    315.30 o 
  -9   9   8     2858.45     2598.10    353.28 o 
  -7   9   8     1862.41     2213.97    649.65 o 
  -5   9   8      453.17      376.79    291.74 o 
  -3   9   8     6139.93     5440.29    844.54 o 
  -1   9   8    10125.15    11198.47    176.70 o 
   1   9   8     9354.19    11715.32   1488.01 o 
   3   9   8      558.91      709.86    123.27 o 
   5   9   8     4427.98     4964.04    149.31 o 
   7   9   8     4011.86     3840.13    226.39 o 
  -8  10   8     6798.03     6471.93   1771.13 o 
  -6  10   8     3044.20     2851.82    280.42 o 
  -4  10   8     4587.14     3078.40    289.64 o 
  -2  10   8    50927.85    49991.93   6442.11 o 
   0  10   8    65250.93    77908.95   7932.41 o 
   2  10   8     2270.30     2815.99    193.20 o 
   4  10   8     9049.60    10537.69    153.77 o 
   6  10   8    10621.73    10560.04    310.65 o 
   8  10   8     2534.15     2253.32    284.20 o 
  -9  11   8        0.48     -155.16    214.50 o 
  -7  11   8       42.30       64.19    234.46 o 
  -5  11   8        3.00      -31.36    116.65 o 
  -3  11   8      786.83      658.54    171.02 o 
  -1  11   8     2863.48     3781.44    396.00 o 
   1  11   8      685.18     1110.68    403.69 o 
   3  11   8      349.62      406.42    143.92 o 
   5  11   8      277.53      350.19    146.57 o 
   7  11   8       13.78      249.81    192.01 o 
  -8  12   8     5041.26     4723.98   1067.42 o 
  -6  12   8     5525.42     4707.55    345.47 o 
  -4  12   8     2944.19     2460.09    283.31 o 
  -2  12   8    59443.51    56418.35   1908.45 o 
   0  12   8    43218.59    47576.06   3320.98 o 
   2  12   8      587.92      835.47    113.03 o 
   4  12   8     7645.04     8282.36    532.70 o 
   6  12   8     7018.55     6714.01    287.72 o 
   8  12   8     1698.64     1645.37    248.17 o 
  -9  13   8     1284.86     1893.24    488.01 o 
  -7  13   8     2176.43     1957.74    390.46 o 
  -5  13   8       43.06     -187.37    194.77 o 
  -3  13   8     7944.84     6932.86    436.49 o 
  -1  13   8    16053.02    18128.40   2756.00 o 
   1  13   8     6862.17     6978.82    172.28 o 
   3  13   8     1160.52     1245.22    120.54 o 
   5  13   8     5558.22     5868.46    148.68 o 
   7  13   8     1066.15      867.00    140.02 o 
  -8  14   8     1298.21     1352.06    462.74 o 
  -6  14   8     4041.22     3154.66    169.59 o 
  -4  14   8      316.03       62.13    159.81 o 
  -2  14   8    40932.70    28594.47   5666.38 o 
   0  14   8    26791.49    30250.54   1208.37 o 
   2  14   8      323.56      255.41    122.03 o 
   4  14   8     1321.29     1588.47    294.03 o 
   6  14   8     1164.24     1250.16    322.60 o 
   8  14   8      478.05      808.91    282.07 o 
  -9  15   8     3007.10     2903.46    674.01 o 
  -7  15   8     5916.83     5425.44    291.13 o 
  -5  15   8       63.68       81.86    136.92 o 
  -3  15   8    26301.28    24682.86    515.27 o 
  -1  15   8    41737.84    43785.80   4443.61 o 
   1  15   8     8889.69     9378.54    198.11 o 
   3  15   8      528.39      622.12    108.91 o 
   5  15   8     7381.01     6913.64    158.11 o 
   7  15   8     2418.99     2510.21    165.74 o 
  -8  16   8        8.83      156.94    215.45 o 
  -6  16   8      364.01       14.21    240.62 o 
  -4  16   8     2104.60     2019.24    141.94 o 
  -2  16   8     2321.36     2083.52    131.30 o 
   0  16   8     4026.92     4137.12    304.72 o 
   2  16   8       87.40      161.00    156.04 o 
   4  16   8      602.29      539.27    139.00 o 
   6  16   8       39.37       66.31    222.89 o 
  -7  17   8     4396.11     3921.01    401.26 o 
  -5  17   8      116.40       69.18    175.53 o 
  -3  17   8    23337.38    22605.93   1170.66 o 
  -1  17   8    40170.70    39561.36   3487.69 o 
   1  17   8     4384.23     4689.06    232.49 o 
   3  17   8      932.86     1043.49    119.92 o 
   5  17   8     5559.13     4864.48    432.45 o 
   7  17   8     3234.94     2977.90    507.08 o 
  -8  18   8     1433.12     1230.81    186.44 o 
  -6  18   8      884.83     1040.20    145.87 o 
  -4  18   8     4601.94     5077.24    177.33 o 
  -2  18   8     5252.67     4850.85    874.24 o 
   0  18   8     3055.60     2903.85    170.52 o 
   2  18   8        1.70       52.21    194.30 o 
   4  18   8     1154.77     1504.87    323.25 o 
   6  18   8     1001.06     1186.45    341.91 o 
  -7  19   8     1446.26     1660.64    204.25 o 
  -5  19   8      233.97      590.43    201.87 o 
  -3  19   8     5101.46     5554.95    447.05 o 
  -1  19   8     8878.05     8044.37    569.46 o 
   1  19   8     2681.66     2532.43    193.20 o 
   3  19   8       79.75      203.07    114.91 o 
   5  19   8     2863.33     2597.36    647.08 o 
   7  19   8     1692.24     1308.93    244.34 o 
  -8  20   8     2279.15     2218.08    185.79 o 
  -6  20   8     1543.32     2324.64    729.76 o 
  -4  20   8     2012.54     2326.88    278.69 o 
  -2  20   8    11920.62    13660.17   1002.33 o 
   0  20   8    14200.18    12843.80    772.20 o 
   2  20   8       15.55      204.33    126.39 o 
   4  20   8     3600.62     3234.74    385.81 o 
   6  20   8     3073.40     2365.95    585.39 o 
  -7  21   8        7.14       -5.16    167.95 o 
  -5  21   8      849.26     1116.02    213.54 o 
  -3  21   8      329.64      420.69    196.16 o 
  -1  21   8       20.21      218.78    137.88 o 
   1  21   8     1181.94     1086.09    134.60 o 
   3  21   8      728.49      972.89    175.95 o 
   5  21   8      257.21      130.03    121.01 o 
  -6  22   8     1026.47     1158.55    334.21 o 
  -4  22   8     1422.15     1449.22    145.61 o 
  -2  22   8    12838.94    13703.10   1014.46 o 
   0  22   8    16574.46    14735.75    344.10 o 
   2  22   8     1657.09     1821.24    128.87 o 
   4  22   8     2724.81     2826.01    112.73 o 
   6  22   8     2936.80     1969.20    250.46 o 
  -7  23   8      370.62      590.69    189.73 o 
  -5  23   8      255.83      373.36    275.43 o 
  -3  23   8     1002.03     1322.48    285.80 o 
  -1  23   8     4236.72     4308.25    155.16 o 
   1  23   8     1642.69     1505.30    132.59 o 
   3  23   8      636.78      785.58    104.66 o 
   5  23   8      706.83      727.63    133.92 o 
  -6  24   8      262.05      396.51    171.02 o 
  -4  24   8      372.95      550.48    178.73 o 
  -2  24   8     3382.19     3417.33    710.20 o 
   0  24   8     5241.62     4446.31    207.36 o 
   2  24   8      709.66      835.47    124.16 o 
   4  24   8      595.52      561.95    130.76 o 
   6  24   8     1345.06     1231.61    152.19 o 
  -7  25   8      723.73      763.78    366.66 o 
  -5  25   8       19.98     -148.34    318.95 o 
  -3  25   8     1335.66     1823.94    189.64 o 
  -1  25   8     6347.57     6061.49    204.51 o 
   1  25   8     2057.44     1902.06    127.03 o 
   3  25   8      220.29      215.89    104.76 o 
   5  25   8     1570.79     1554.12    246.31 o 
  -6  26   8       96.32      230.20    273.70 o 
  -4  26   8        3.82      -59.76    173.20 o 
  -2  26   8     1249.06     1488.37    255.86 o 
   0  26   8      762.67      635.48    133.68 o 
   2  26   8       23.99       66.88    113.63 o 
   4  26   8       11.86      142.39    137.58 o 
  -5  27   8       17.02      311.84    682.26 o 
  -3  27   8     1883.28     2123.56    166.25 o 
  -1  27   8     6000.03     6249.19    633.94 o 
   1  27   8     1975.46     1669.66    134.01 o 
   3  27   8      134.13      191.75    116.90 o 
   5  27   8     1426.44      999.68    140.95 o 
  -4  28   8      153.06      415.27    211.77 o 
  -2  28   8       30.47      279.59    255.58 o 
   0  28   8       64.99      -89.20    219.84 o 
   2  28   8       82.87      -47.31    139.15 o 
   4  28   8      130.48      348.06    132.53 o 
  -5  29   8        0.34      384.27    219.26 o 
  -3  29   8     1094.67      938.48    172.88 o 
  -1  29   8     2941.19     3268.41    488.15 o 
   1  29   8      692.51      677.49    137.26 o 
   3  29   8       42.55      112.97    133.36 o 
  -4  30   8      368.60      419.41    169.69 o 
  -2  30   8     1162.06     1289.90    297.43 o 
   0  30   8      582.91      428.98    151.65 o 
   2  30   8       93.45      167.19    131.16 o 
  -3  31   8      194.50      123.59    217.32 o 
  -1  31   8      459.78      623.60    169.54 o 
   1  31   8      179.57      213.24    226.31 o 
   3  31   8        0.17      235.74    168.32 o 
  -2  32   8     1963.62     2102.87    257.97 o 
   0  32   8      964.04     1199.07    166.52 o 
   2  32   8       56.08      206.67    153.11 o 
  -1  33   8      115.06      327.06    149.58 o 
   1  33   8        0.02      107.24    194.84 o 
  -9   1   9        2.24       29.49    141.83 o 
  -7   1   9     4517.73     4595.31    657.19 o 
  -5   1   9    34737.55    39398.24   1265.57 o 
  -3   1   9    61523.31    28607.62   1954.04 o 
  -1   1   9     1155.04     1374.76    167.73 o 
   1   1   9    89438.43   101151.50    700.63 o 
   3   1   9    38001.00    41331.21   1332.67 o 
   5   1   9     1469.71     1611.54    131.26 o 
   7   1   9      193.34      215.09    134.13 o 
 -10   2   9      391.24      492.33    152.34 o 
  -8   2   9      228.01      347.18    135.52 o 
  -6   2   9     9577.44     9825.85    769.83 o 
  -4   2   9    15897.05    14738.50   2169.04 o 
  -2   2   9     1823.46     2330.05    221.40 o 
   0   2   9    28003.97    32400.19   1536.07 o 
   2   2   9    18281.24    19233.21    751.25 o 
   4   2   9     4171.90     4453.33    124.58 o 
   6   2   9       99.17      192.39    114.73 o 
   8   2   9      729.66     1086.81    178.89 o 
  -9   3   9       33.95      133.44    143.57 o 
  -7   3   9     4198.22     4576.91    680.97 o 
  -5   3   9    10395.75    10388.83    636.92 o 
  -3   3   9    19489.69    11104.38    506.13 o 
  -1   3   9     6689.04     8245.01   1173.85 o 
   1   3   9    28460.35    30934.79    887.93 o 
   3   3   9    29305.08    30657.11   1383.54 o 
   5   3   9      328.08      223.73    106.46 o 
   7   3   9      208.45      177.11    142.94 o 
 -10   4   9      878.80      898.86    164.26 o 
  -8   4   9     1354.41     1452.85    196.01 o 
  -6   4   9    33031.53    34438.47   3664.56 o 
  -4   4   9    43419.32    39997.41   6067.83 o 
  -2   4   9     4058.88     4948.09    336.31 o 
   0   4   9    40059.53    43173.77    347.68 o 
   2   4   9    37375.54    40888.78   2570.15 o 
   4   4   9    15985.74    16872.87    528.64 o 
   6   4   9      107.94      -41.44    145.89 o 
   8   4   9     2073.75     1699.23    297.44 o 
  -9   5   9       77.45      180.34    154.65 o 
  -7   5   9       22.24       18.58    141.58 o 
  -5   5   9      742.84      504.36    124.11 o 
  -3   5   9      364.93      320.22    136.41 o 
  -1   5   9      745.85     1128.59    368.44 o 
   1   5   9       43.87      397.39    121.68 o 
   3   5   9     2285.73     2502.96    140.59 o 
   5   5   9      735.75      978.47    110.87 o 
   7   5   9       31.46      310.67    125.40 o 
 -10   6   9     1184.53     1296.87    252.68 o 
  -8   6   9     1632.58     1868.75    242.71 o 
  -6   6   9    36701.46    33280.54   5160.91 o 
  -4   6   9    27303.82    22484.76   3158.54 o 
  -2   6   9      709.00      782.19    185.21 o 
   0   6   9    24698.79    26140.33    259.71 o 
   2   6   9    41400.88    46303.25   2711.24 o 
   4   6   9    24174.48    24174.27   1062.64 o 
   6   6   9      384.71      698.15    171.92 o 
   8   6   9     2592.64     2295.48    309.60 o 
  -9   7   9       70.25       71.79    164.69 o 
  -7   7   9     2646.58     2230.01    384.40 o 
  -5   7   9     9889.40     7840.91    811.76 o 
  -3   7   9     2033.12     1933.88    228.45 o 
  -1   7   9      179.11      361.86    165.67 o 
   1   7   9    12331.71    14651.46    846.85 o 
   3   7   9     8485.68     9512.24    411.09 o 
   5   7   9      190.05       26.20    114.76 o 
   7   7   9      220.60      277.40    144.93 o 
  -8   8   9      350.13      596.13    206.29 o 
  -6   8   9    22615.66    18310.68   4039.30 o 
  -4   8   9    21316.32    16491.00   3321.26 o 
  -2   8   9       64.19       -0.31    287.28 o 
   0   8   9    13805.22    17549.13   1800.87 o 
   2   8   9    13878.29    15614.51    456.66 o 
   4   8   9    12255.09    13110.52    239.13 o 
   6   8   9     1411.80     1715.47    119.88 o 
   8   8   9     1383.02     1388.84    286.36 o 
  -9   9   9        8.23      300.15    198.83 o 
  -7   9   9     6940.91     6651.14   1678.55 o 
  -5   9   9    23655.40    17385.01    211.29 o 
  -3   9   9    15381.10    14211.29   1333.70 o 
  -1   9   9      227.62      299.05    265.64 o 
   1   9   9    30110.03    35196.77   6170.40 o 
   3   9   9    33127.80    36768.90   1527.27 o 
   5   9   9     3917.45     3690.74    121.30 o 
   7   9   9     1487.05     1278.80    155.47 o 
  -8  10   9        3.48      178.16    371.64 o 
  -6  10   9     2643.39     1920.40    142.19 o 
  -4  10   9     4435.22     3674.37    178.93 o 
  -2  10   9       10.80       38.37    155.93 o 
   0  10   9     1480.28     1720.47    188.87 o 
   2  10   9      512.54      820.04    123.61 o 
   4  10   9     1027.78     1394.78    142.21 o 
   6  10   9       91.44      -82.77    248.28 o 
   8  10   9       53.46       92.28    171.85 o 
  -9  11   9        0.88      118.13    224.44 o 
  -7  11   9     6229.94     6054.17    904.81 o 
  -5  11   9    25470.70    18697.54   1091.47 o 
  -3  11   9    23244.90    19808.02   1865.12 o 
  -1  11   9      250.80      470.47    139.24 o 
   1  11   9    36914.16    40416.07  10804.11 o 
   3  11   9    35852.72    40511.71   1460.23 o 
   5  11   9     2065.68     2325.67    128.60 o 
   7  11   9     1698.18     1604.70    144.25 o 
  -8  12   9      229.29      118.13    493.50 o 
  -6  12   9     1280.28     1320.86    326.08 o 
  -4  12   9      928.95      629.25    291.06 o 
  -2  12   9      215.96      293.34    208.09 o 
   0  12   9      553.59      682.84    129.77 o 
   2  12   9     3558.17     4533.88    183.68 o 
   4  12   9      945.32      919.16    119.34 o 
   6  12   9        4.41      261.42    368.50 o 
   8  12   9      384.51      127.90    150.42 o 
  -9  13   9        2.74       95.91    230.28 o 
  -7  13   9     2593.86     3026.14    287.20 o 
  -5  13   9    13686.50    10348.36    458.50 o 
  -3  13   9    19321.10    16612.14    193.99 o 
  -1  13   9       19.08      133.58    124.86 o 
   1  13   9    36270.22    43534.94   3297.98 o 
   3  13   9    24006.53    26716.50   1049.23 o 
   5  13   9      104.26       41.54    188.89 o 
   7  13   9      600.98      575.09    328.45 o 
  -8  14   9      246.10       79.63    207.93 o 
  -6  14   9     6883.46     6030.12    163.97 o 
  -4  14   9    16996.70    14867.19    649.18 o 
  -2  14   9     1847.83     1665.84    166.19 o 
   0  14   9     7955.54     9108.48    396.86 o 
   2  14   9    22440.88    22275.99   3425.53 o 
   4  14   9     4433.15     4780.01    418.05 o 
   6  14   9        0.74       -7.83    153.13 o 
  -9  15   9      100.47      226.15    199.05 o 
  -7  15   9      164.75     -127.59    221.03 o 
  -5  15   9     1000.74      832.06    177.48 o 
  -3  15   9     4103.32     3797.77    182.25 o 
  -1  15   9      298.12      432.54    136.08 o 
   1  15   9     6955.59     7733.52    357.31 o 
   3  15   9     4798.76     4684.20    362.16 o 
   5  15   9       66.28       76.49    175.60 o 
   7  15   9      171.38      503.53    153.26 o 
  -8  16   9      221.14      550.63    293.99 o 
  -6  16   9     7788.11     8047.08   1441.16 o 
  -4  16   9    18988.67    17300.74    185.94 o 
  -2  16   9     1712.65     1347.66    200.12 o 
   0  16   9    11587.37    11525.53    488.84 o 
   2  16   9    27056.77    24631.11   2439.57 o 
   4  16   9     5024.53     5115.49    422.43 o 
   6  16   9       37.36      231.32    131.10 o 
  -7  17   9      125.26      391.68    161.69 o 
  -5  17   9      233.71       99.59    176.51 o 
  -3  17   9      628.96      485.51    409.99 o 
  -1  17   9      159.98      215.03    126.57 o 
   1  17   9     1526.24     1630.32    135.85 o 
   3  17   9      168.11       27.37    104.57 o 
   5  17   9      139.41      111.35    143.82 o 
   7  17   9       24.51      -91.36    164.11 o 
  -8  18   9      302.22      690.58    206.69 o 
  -6  18   9     7280.16     7919.60    383.40 o 
  -4  18   9    11745.98    13376.23    832.67 o 
  -2  18   9     1099.89     1068.30    206.12 o 
   0  18   9     2618.08     2506.69    156.01 o 
   2  18   9    10204.19    11302.07    837.22 o 
   4  18   9     4977.88     4580.28    815.63 o 
   6  18   9      135.09      155.03    266.53 o 
  -7  19   9     1105.06     1467.63    390.18 o 
  -5  19   9     7054.89     7900.54    309.62 o 
  -3  19   9     7192.73     5852.58   2481.80 o 
  -1  19   9      788.89      777.86    139.58 o 
   1  19   9     8763.60     8660.41    231.86 o 
   3  19   9     2391.56     2546.54    287.02 o 
   5  19   9      724.70      859.35    178.96 o 
   7  19   9      171.95      191.06    198.08 o 
  -8  20   9       43.66      435.74    232.75 o 
  -6  20   9     2069.99     2657.35    198.10 o 
  -4  20   9     1584.03     1686.48    153.24 o 
  -2  20   9      236.76      579.26    185.68 o 
   0  20   9       30.17      181.79    149.16 o 
   2  20   9      261.74      348.03    130.67 o 
   4  20   9     3109.04     3119.05    134.14 o 
   6  20   9      356.14      499.68    117.02 o 
  -7  21   9     2162.50     2166.82    361.65 o 
  -5  21   9     7947.54     8920.43    385.97 o 
  -3  21   9     3609.90     3496.06    188.61 o 
  -1  21   9      488.74      470.00    138.42 o 
   1  21   9     8248.38     7789.38    246.59 o 
   3  21   9     6995.68     6438.04    405.11 o 
   5  21   9      801.38     1025.84    125.20 o 
  -6  22   9       57.32       71.51    286.68 o 
  -4  22   9      165.04      133.20    144.31 o 
  -2  22   9      290.61      742.85    170.45 o 
   0  22   9      670.64      646.11    115.60 o 
   2  22   9     1437.53     1513.96    210.82 o 
   4  22   9      129.81      378.20    128.81 o 
   6  22   9      231.76       13.46    133.30 o 
  -7  23   9     1325.60     1357.01    273.41 o 
  -5  23   9     4533.41     5557.70    707.51 o 
  -3  23   9     1744.04     2379.32    329.69 o 
  -1  23   9      158.93      103.57    142.96 o 
   1  23   9     4847.68     4408.49    135.97 o 
   3  23   9     5294.55     4826.43    382.09 o 
   5  23   9      817.93      627.78    126.24 o 
  -6  24   9      735.14     1112.30    320.03 o 
  -4  24   9     1348.77     1699.15    163.59 o 
  -2  24   9      198.26      -74.59    263.47 o 
   0  24   9      990.33      696.79    116.12 o 
   2  24   9     4730.92     4389.38    190.55 o 
   4  24   9      672.22      888.46    193.78 o 
  -5  25   9     1035.15     1421.47    191.87 o 
  -3  25   9     1194.11     1845.72    265.24 o 
  -1  25   9        6.81      -33.70    125.58 o 
   1  25   9     1415.45     1453.47    221.94 o 
   3  25   9     1616.59     1236.20    113.22 o 
   5  25   9      137.72      -18.58    134.05 o 
  -6  26   9     1691.24     2004.80    245.03 o 
  -4  26   9     2669.69     3070.39    150.72 o 
  -2  26   9      399.25      898.15    471.03 o 
   0  26   9     1266.98     1319.37    124.82 o 
   2  26   9     4188.23     3575.46    144.02 o 
   4  26   9     1101.36      851.62    124.33 o 
  -5  27   9        2.04       40.95    220.19 o 
  -3  27   9      135.06     -277.74    277.74 o 
  -1  27   9       67.56      265.10    161.45 o 
   1  27   9      265.49      335.31    133.25 o 
   3  27   9      108.54      170.36    134.97 o 
  -4  28   9     2629.46     3842.01    221.35 o 
  -2  28   9      259.68       39.52    173.18 o 
   0  28   9     1414.72     1297.57    126.60 o 
   2  28   9     2518.28     2280.51    263.70 o 
   4  28   9      695.29      361.85    131.79 o 
  -5  29   9      755.75     1208.62    234.27 o 
  -3  29   9       28.23      726.24    301.41 o 
  -1  29   9      148.41      168.19    162.70 o 
   1  29   9      161.33       45.43    130.81 o 
   3  29   9      179.95       67.94    133.41 o 
  -4  30   9     1145.90     1645.97    973.12 o 
  -2  30   9      139.10      101.93    229.98 o 
   0  30   9      555.07      538.33    132.11 o 
   2  30   9      919.48     1201.64    151.97 o 
  -3  31   9      369.33      543.52    302.86 o 
  -1  31   9      204.53      154.89    169.55 o 
   1  31   9      924.37      619.61    157.50 o 
  -2  32   9       21.37      715.27    404.02 o 
   0  32   9        0.01      -45.81    157.04 o 
  -8   0  10     5604.28     5372.22    718.34 o 
  -6   0  10     1884.57     1961.20    499.26 o 
  -4   0  10     6026.06     4909.93    286.51 o 
  -2   0  10    58828.45    77802.67    668.13 o 
   0   0  10   116775.38   134042.75    547.13 o 
   2   0  10      825.11      505.31    206.41 o 
   4   0  10    24589.38    26743.92    300.24 o 
   6   0  10    18511.65    16764.71    278.20 o 
   8   0  10      109.55      180.19    531.21 o 
  -9   1  10      324.13      442.54    153.58 o 
  -7   1  10      800.29     1270.79    227.03 o 
  -5   1  10      836.52      899.54    201.06 o 
  -3   1  10     5016.62     2824.60    220.29 o 
  -1   1  10     6842.80     8211.70    245.29 o 
   1   1  10     1207.49     1560.08    149.54 o 
   3   1  10      237.15      308.06    124.78 o 
   5   1  10     1192.34     1098.64    136.92 o 
   7   1  10      160.67      251.43    156.73 o 
  -8   2  10     3994.26     4165.08    399.37 o 
  -6   2  10     1122.84     1064.14    196.54 o 
  -4   2  10     8703.16     6714.01    883.06 o 
  -2   2  10    54456.61    63819.98   2635.24 o 
   0   2  10    50104.18    55273.78   3709.17 o 
   2   2  10     1252.25     1231.81    125.98 o 
   4   2  10    15663.30    16078.03    410.34 o 
   6   2  10    15550.96    12860.28    515.24 o 
   8   2  10      254.77      335.52    163.04 o 
  -9   3  10     2588.15     2960.45    233.55 o 
  -7   3  10     3841.18     4154.39    420.45 o 
  -5   3  10      877.25      988.21    150.99 o 
  -3   3  10    29310.44    17145.27   2952.73 o 
  -1   3  10    58714.45    75319.16  11645.00 o 
   1   3  10     7300.17     8129.87    146.48 o 
   3   3  10     2848.41     2855.04    126.12 o 
   5   3  10    10182.28     9232.59    178.67 o 
   7   3  10     1792.71     1777.87    142.74 o 
  -8   4  10     1676.68     1818.22    174.57 o 
  -6   4  10      624.38      811.46    158.37 o 
  -4   4  10     6922.18     5610.71   1214.32 o 
  -2   4  10     9167.83    11130.39    761.12 o 
   0   4  10     6491.19     6784.87    171.84 o 
   2   4  10      243.75      348.09    121.24 o 
   4   4  10     1490.93     1584.85    110.30 o 
   6   4  10     2451.32     2085.27    318.93 o 
   8   4  10       78.52      -20.72    200.23 o 
  -9   5  10     5421.60     5924.32    638.70 o 
  -7   5  10    10075.88    11609.50   1345.02 o 
  -5   5  10       90.37       92.04    148.47 o 
  -3   5  10    53216.45    48541.63  10224.56 o 
  -1   5  10    58560.08    68886.12   5058.66 o 
   1   5  10     6656.21     7012.64    147.60 o 
   3   5  10     1811.60     1923.78    111.48 o 
   5   5  10     7011.19     7085.79    172.01 o 
   7   5  10     4761.92     4599.76    458.67 o 
  -8   6  10       27.39      -39.28    171.12 o 
  -6   6  10       31.37      101.10    162.72 o 
  -4   6  10       13.20      -16.17    144.20 o 
  -2   6  10     1135.18     1404.24    179.74 o 
   0   6  10     2688.04     2974.63    220.03 o 
   2   6  10       59.20      -62.91    108.56 o 
   4   6  10      366.27      510.85    191.65 o 
   6   6  10      144.34      339.93    151.05 o 
   8   6  10       50.53      279.97    302.64 o 
  -9   7  10     4801.38     5212.39   1075.68 o 
  -7   7  10     8016.13     8381.56   1315.55 o 
  -5   7  10      770.33      780.26    151.42 o 
  -3   7  10    51006.66    43392.76   6884.35 o 
  -1   7  10    29919.47    34770.49   2686.23 o 
   1   7  10     1166.86     1560.04    138.70 o 
   3   7  10      142.57      476.59    134.75 o 
   5   7  10     6007.83     5769.84    226.26 o 
   7   7  10     4465.95     4004.39    355.37 o 
  -8   8  10     2998.31     3077.55   1016.70 o 
  -6   8  10      183.23      248.76    148.06 o 
  -4   8  10     5303.67     4985.27    409.53 o 
  -2   8  10    23524.15    24484.82   1233.31 o 
   0   8  10    11839.96    14249.08   1963.16 o 
   2   8  10      127.96      324.61    186.48 o 
   4   8  10     3670.32     3766.06    193.45 o 
   6   8  10     4552.12     4122.25    250.57 o 
   8   8  10      439.03      352.91    191.15 o 
  -9   9  10     1134.50     1427.59    212.97 o 
  -7   9  10     3158.96     2760.40    609.74 o 
  -5   9  10      615.64      818.80    231.55 o 
  -3   9  10    14169.34    12660.90   1363.47 o 
  -1   9  10     9628.46    10875.90    918.52 o 
   1   9  10      347.97      799.73    369.75 o 
   3   9  10      136.54      -71.67    118.68 o 
   5   9  10      707.71      883.73    125.43 o 
   7   9  10     1270.38      994.17    144.56 o 
  -8  10  10     5972.93     6148.27   2036.70 o 
  -6  10  10      540.27      848.36    178.23 o 
  -4  10  10    11327.19    10323.06   1122.15 o 
  -2  10  10    36441.99    39073.05    863.26 o 
   0  10  10    25907.80    30087.38   3502.05 o 
   2  10  10      265.04      610.80    241.06 o 
   4  10  10     7268.26     7320.75    308.78 o 
   6  10  10     6551.88     6104.45    254.76 o 
   8  10  10      672.40      526.87    168.77 o 
  -9  11  10      154.32      419.43    245.49 o 
  -7  11  10       31.02      218.72    159.87 o 
  -5  11  10       15.37      326.45    173.88 o 
  -3  11  10        4.54      187.39    269.29 o 
  -1  11  10      381.09      762.95    338.70 o 
   1  11  10      442.26      378.02    193.20 o 
   3  11  10      102.35      328.59    114.25 o 
   5  11  10      506.15      337.70    116.58 o 
   7  11  10        0.97       90.35    198.77 o 
  -8  12  10     3309.69     3743.67    679.63 o 
  -6  12  10      620.99      697.85    176.00 o 
  -4  12  10     3626.49     3144.81    216.63 o 
  -2  12  10    33522.90    30358.19   3040.52 o 
   0  12  10    32570.63    39575.30   3001.52 o 
   2  12  10      438.97      845.19    125.21 o 
   4  12  10    10920.35    11312.05    274.72 o 
   6  12  10     4266.06     4420.12    170.30 o 
  -9  13  10     1896.26     1874.28    206.97 o 
  -7  13  10     1579.96     1668.00    200.28 o 
  -5  13  10      596.51      674.56    171.00 o 
  -3  13  10     7885.05     7564.88    285.71 o 
  -1  13  10    10396.26    10608.62    201.00 o 
   1  13  10     1919.84     2023.18    147.24 o 
   3  13  10      550.22      645.89    188.11 o 
   5  13  10     3258.71     2677.83    130.82 o 
   7  13  10      871.39      588.63    188.22 o 
  -8  14  10      658.92      505.40    372.18 o 
  -6  14  10      382.89      339.98    153.88 o 
  -4  14  10      131.65      254.73    147.61 o 
  -2  14  10     7102.07     7071.59    227.85 o 
   0  14  10    21232.96    22764.61   1787.29 o 
   2  14  10      355.05      371.00    108.24 o 
   4  14  10     4010.23     3760.90    175.80 o 
   6  14  10     1597.80     1609.37    154.88 o 
  -7  15  10     3582.92     3153.44    174.21 o 
  -5  15  10       31.32      493.82    203.56 o 
  -3  15  10    14256.87    14467.18    323.16 o 
  -1  15  10    36327.34    39439.67   4754.32 o 
   1  15  10     4813.70     4947.51    141.41 o 
   3  15  10     4182.79     4070.68    223.66 o 
   5  15  10     4545.32     3584.52    265.37 o 
   7  15  10     1467.41     1162.44    161.29 o 
  -8  16  10       13.23      165.30    259.85 o 
  -6  16  10      272.25      215.37    246.44 o 
  -4  16  10      877.37      976.99    179.97 o 
  -2  16  10     1003.97     1060.26    205.26 o 
   0  16  10     3332.63     3375.57    144.81 o 
   2  16  10      875.84      874.88    158.26 o 
   4  16  10      164.31      451.18    136.61 o 
   6  16  10       90.44      263.05    148.71 o 
  -7  17  10     3049.21     3025.84    283.78 o 
  -5  17  10       33.95       -1.64    155.92 o 
  -3  17  10    14760.45    15296.95    320.33 o 
  -1  17  10    30756.33    32127.88   3332.58 o 
   1  17  10     3381.47     3421.54    123.45 o 
   3  17  10     1786.77     1999.41    186.60 o 
   5  17  10     4791.02     3999.65    402.33 o 
   7  17  10     1502.00     1394.08    419.40 o 
  -8  18  10      643.96     1146.83    242.74 o 
  -6  18  10      719.30      497.83    187.50 o 
  -4  18  10      718.56     1090.93    155.68 o 
  -2  18  10    12169.70    10165.39    194.50 o 
   0  18  10     1171.28     1216.73    141.44 o 
   2  18  10      278.51      452.79    182.14 o 
   4  18  10     1217.24      803.15    285.17 o 
   6  18  10      408.82      333.52    196.95 o 
  -7  19  10     1386.77     1231.66    209.71 o 
  -5  19  10      451.05      475.14    193.32 o 
  -3  19  10     5914.80     6514.92    218.50 o 
  -1  19  10     8606.03     8763.61    722.32 o 
   1  19  10     2248.75     2528.23    205.35 o 
   3  19  10      675.36      853.47    187.68 o 
   5  19  10     1425.97     1330.38    109.76 o 
  -6  20  10      349.48      190.75    172.79 o 
  -4  20  10     1567.08     2341.37    187.68 o 
  -2  20  10    12639.36    11331.85    424.86 o 
   0  20  10     6962.50     6490.52    269.50 o 
   2  20  10      152.84       35.02    202.55 o 
   4  20  10     3361.40     3041.11    264.61 o 
   6  20  10     2167.16     1405.93    129.34 o 
  -7  21  10      233.85      294.49    226.33 o 
  -5  21  10      171.84      503.41    200.08 o 
  -3  21  10     1231.17     1766.28    201.11 o 
  -1  21  10      149.66      332.50    144.51 o 
   1  21  10        9.08      175.30    113.28 o 
   3  21  10       35.79       38.01    113.27 o 
   5  21  10       17.79      -54.02    181.37 o 
  -6  22  10      235.70      366.14    244.99 o 
  -4  22  10     1959.42     1523.61    417.92 o 
  -2  22  10     7591.63     8434.39   1142.97 o 
   0  22  10     4473.93     4467.65    142.90 o 
   2  22  10      752.53      834.95    237.32 o 
   4  22  10     1478.41     1644.21    199.36 o 
  -7  23  10       50.00     -240.48    240.48 o 
  -5  23  10        2.20      -16.16    206.50 o 
  -3  23  10       31.91     -242.63    242.63 o 
  -1  23  10     1137.31     1051.51    128.48 o 
   1  23  10      878.16      765.08    123.83 o 
   3  23  10      211.55      339.47    115.24 o 
   5  23  10      659.54      832.68    111.53 o 
  -6  24  10       78.51     -100.56    254.07 o 
  -4  24  10      911.79      827.13    162.73 o 
  -2  24  10     2899.10     3472.38    536.35 o 
   0  24  10     2465.30     2438.71    143.69 o 
   2  24  10      139.64       -5.39    276.46 o 
   4  24  10      428.54      189.28    137.84 o 
  -5  25  10       74.77      133.82    259.58 o 
  -3  25  10     1724.10     2280.19    249.40 o 
  -1  25  10     2472.85     2145.17    166.48 o 
   1  25  10      925.26      835.13    180.16 o 
   3  25  10      137.51      306.96    141.54 o 
  -6  26  10        8.74      583.39    319.76 o 
  -4  26  10        8.01     -208.89    208.89 o 
  -2  26  10      395.44      504.48    208.40 o 
   0  26  10      598.57      429.90    199.03 o 
   2  26  10       18.40     -116.50    116.50 o 
   4  26  10       48.91       92.72    129.18 o 
  -5  27  10       44.71      568.36    211.63 o 
  -3  27  10     2400.60     3153.74    258.02 o 
  -1  27  10     3001.40     2952.90    285.42 o 
   1  27  10      663.10      537.29    136.83 o 
   3  27  10      134.91      250.93    120.96 o 
  -4  28  10      205.18     -144.56    287.28 o 
  -2  28  10      439.41      770.72    307.36 o 
   0  28  10       37.03      100.74    140.83 o 
   2  28  10       24.20      234.38    136.16 o 
  -3  29  10      923.92     1598.93    263.75 o 
  -1  29  10     1886.53     1947.31    197.85 o 
   1  29  10      585.69      514.56    236.05 o 
   3  29  10      192.10      186.05    145.42 o 
  -2  30  10     1438.84     1792.35    262.58 o 
   0  30  10      476.91      424.05    159.53 o 
   2  30  10       46.67      315.89    141.40 o 
  -1  31  10      344.54      432.75    197.42 o 
   1  31  10       97.23      308.54    152.95 o 
  -9   1  11       51.97      171.25    155.64 o 
  -7   1  11     8874.88    11500.21    388.15 o 
  -5   1  11    17776.21    17492.51    459.10 o 
  -3   1  11    10814.79     7486.04    255.94 o 
  -1   1  11      487.33      504.57    237.07 o 
   1   1  11    33451.23    37070.25    447.74 o 
   3   1  11    40010.37    37234.70   1223.01 o 
   5   1  11      344.27       46.42    120.28 o 
   7   1  11     1965.30     1587.98    154.78 o 
  -8   2  11      301.13      478.33    154.28 o 
  -6   2  11     5311.95     6287.47    221.19 o 
  -4   2  11    12803.15     8181.20   1211.44 o 
  -2   2  11     1215.20     1348.94    169.84 o 
   0   2  11    12811.44    14235.08   1048.49 o 
   2   2  11    24341.84    24295.01    764.93 o 
   4   2  11     1432.18     1336.97    119.04 o 
   6   2  11        9.30     -130.04    130.04 o 
   8   2  11      249.02       72.24    193.19 o 
  -9   3  11        9.47      146.80    169.78 o 
  -7   3  11     7225.04     8666.94    400.15 o 
  -5   3  11     6622.83     6536.41    797.01 o 
  -3   3  11     1612.32     1583.16    274.71 o 
  -1   3  11       59.78      283.16    290.12 o 
   1   3  11     8728.22     9036.86    450.68 o 
   3   3  11    11040.34    11772.33    274.43 o 
   5   3  11      368.34      635.68    223.52 o 
   7   3  11      646.05      591.44    214.58 o 
  -8   4  11      777.39     1093.16    169.83 o 
  -6   4  11    20177.71    24167.39    394.59 o 
  -4   4  11    33287.02    22184.30   5358.86 o 
  -2   4  11      270.75      287.29    167.66 o 
   0   4  11    20158.31    22979.32   1143.61 o 
   2   4  11    39734.93    41204.73    566.04 o 
   4   4  11     3568.61     3508.96    131.40 o 
   6   4  11       47.32      174.73    120.46 o 
   8   4  11     1073.56      647.75    180.29 o 
  -9   5  11        9.52      167.29    184.15 o 
  -7   5  11      838.83     1119.36    172.27 o 
  -5   5  11      279.76      213.02    198.33 o 
  -3   5  11     1791.37     1628.40    320.44 o 
  -1   5  11       83.55       20.76    181.42 o 
   1   5  11      330.18      538.39    151.49 o 
   3   5  11      671.18      950.01    271.03 o 
   5   5  11      769.01      722.29    124.80 o 
   7   5  11        0.43     -154.69    205.38 o 
  -8   6  11      876.71     1224.52    189.91 o 
  -6   6  11    23089.26    24084.11   1057.64 o 
  -4   6  11    37847.84    33068.39   4782.89 o 
  -2   6  11       64.08      357.60    184.91 o 
   0   6  11    30968.31    31414.17    317.16 o 
   2   6  11    37900.42    42635.25   2670.07 o 
   4   6  11     5211.37     4944.43    296.13 o 
   6   6  11       78.03      207.84    248.25 o 
  -9   7  11       33.99      159.71    216.99 o 
  -7   7  11     1480.52     1929.83    570.33 o 
  -5   7  11     6396.08     6316.86    568.06 o 
  -3   7  11     3395.66     3213.50    559.68 o 
  -1   7  11     1444.63     1589.06    272.27 o 
   1   7  11     7682.34     8197.56    552.48 o 
   3   7  11     5246.50     5493.77    279.92 o 
   5   7  11      248.77       92.85    324.85 o 
   7   7  11      322.01       70.98    153.32 o 
  -8   8  11      368.54      521.15    211.32 o 
  -6   8  11     8826.46     8501.26    480.39 o 
  -4   8  11    23340.37    20842.84   2300.95 o 
  -2   8  11       21.07       36.56    150.32 o 
   0   8  11    17568.92    21390.97   3297.54 o 
   2   8  11    12092.91    12469.74    804.63 o 
   4   8  11     1746.02     1923.58    167.33 o 
   6   8  11      191.53      239.24    131.71 o 
  -9   9  11        0.93     -246.42    246.42 o 
  -7   9  11     4717.58     4950.49    887.40 o 
  -5   9  11    21302.07    18101.69   3585.16 o 
  -3   9  11     4330.97     3715.49    373.49 o 
  -1   9  11     5051.67     5743.31    171.26 o 
   1   9  11    12171.50    14804.43   1212.64 o 
   3   9  11    13329.70    13371.79    783.70 o 
   5   9  11     1464.44     1390.60    134.54 o 
   7   9  11      613.32      559.90    180.10 o 
  -8  10  11       44.43      -83.03    225.62 o 
  -6  10  11      204.91      432.77    263.46 o 
  -4  10  11     4511.51     2753.16    301.57 o 
  -2  10  11     1055.51     1360.66    197.08 o 
   0  10  11     2622.51     3331.20    581.87 o 
   2  10  11     2556.08     2446.11    276.14 o 
   4  10  11       47.98      -44.08    128.28 o 
   6  10  11       13.03       62.72    136.71 o 
  -9  11  11       45.62      718.46    265.98 o 
  -7  11  11     6771.46     6103.41    235.95 o 
  -5  11  11    19413.10    16632.88   2240.90 o 
  -3  11  11     7034.64     6843.46    470.72 o 
  -1  11  11     1623.62     2074.59    143.30 o 
   1  11  11    20387.20    20442.03   2173.53 o 
   3  11  11    17805.41    18449.70    923.98 o 
   5  11  11     1816.11     2213.01    133.46 o 
   7  11  11     1059.74     1003.66    275.35 o 
  -8  12  11      174.04      189.05    236.58 o 
  -6  12  11     2238.00     2157.91    230.95 o 
  -4  12  11     1189.42      677.33    270.20 o 
  -2  12  11       95.32      608.77    304.15 o 
   0  12  11     1964.17     2395.84    148.53 o 
   2  12  11     1598.70     1920.68    236.88 o 
   4  12  11      612.98      876.07    151.99 o 
   6  12  11       57.63      -38.35    176.39 o 
  -7  13  11     3916.05     3603.25    219.51 o 
  -5  13  11     6048.84     5714.64    499.11 o 
  -3  13  11     4395.33     4314.63    289.36 o 
  -1  13  11       55.22      -21.70    146.43 o 
   1  13  11    14447.38    16831.16    974.92 o 
   3  13  11    13313.99    12824.64    137.69 o 
   5  13  11      988.19     1067.27    161.43 o 
   7  13  11      825.55      533.43    189.81 o 
  -8  14  11      575.27      438.77    225.33 o 
  -6  14  11     5267.44     4677.58    313.33 o 
  -4  14  11     6703.75     7300.30    307.93 o 
  -2  14  11      189.75      183.19    150.63 o 
   0  14  11     6770.74     7887.08    539.76 o 
   2  14  11    11200.32    12273.48    292.22 o 
   4  14  11     2267.87     2409.10    140.77 o 
   6  14  11      220.10      146.22    139.30 o 
  -7  15  11      724.72      770.24    178.88 o 
  -5  15  11     1010.37      892.50    319.27 o 
  -3  15  11     1154.43     1355.11    205.74 o 
  -1  15  11       32.68      378.26    144.42 o 
   1  15  11     2322.40     2842.63    160.83 o 
   3  15  11     5847.80     6064.39    326.29 o 
   5  15  11      544.48      398.67    152.63 o 
   7  15  11      464.43      744.49    244.77 o 
  -8  16  11      763.13     1206.16    229.49 o 
  -6  16  11     6552.02     6568.82    601.50 o 
  -4  16  11     9154.28    10186.26    338.06 o 
  -2  16  11      812.60      285.20    366.59 o 
   0  16  11    10066.05    10623.87    423.72 o 
   2  16  11    16144.46    15056.61    965.68 o 
   4  16  11     4641.98     4059.76    381.57 o 
   6  16  11      114.65       11.27    197.54 o 
  -7  17  11        9.28     -182.96    182.96 o 
  -5  17  11      535.06      519.30    206.28 o 
  -3  17  11      130.65      111.86    268.09 o 
  -1  17  11       79.93      103.93    156.83 o 
   1  17  11     1632.68     1595.22    141.87 o 
   3  17  11      268.79      726.47    138.85 o 
   5  17  11       77.79      150.60    137.89 o 
  -8  18  11      316.15      282.34    396.58 o 
  -6  18  11     3501.40     3524.18    504.17 o 
  -4  18  11     7505.51     8821.46    307.33 o 
  -2  18  11      313.89        4.42    205.15 o 
   0  18  11     5904.27     5741.07    267.88 o 
   2  18  11     5116.78     5255.90    362.16 o 
   4  18  11     1046.29     1377.71    130.30 o 
   6  18  11        0.63       35.07    203.45 o 
  -7  19  11      512.92      572.81    189.04 o 
  -5  19  11     4607.66     5243.03    188.86 o 
  -3  19  11     1503.01     1499.30    282.52 o 
  -1  19  11      217.93      280.19    143.88 o 
   1  19  11     4826.58     4872.97    129.37 o 
   3  19  11     2720.91     2547.81    154.41 o 
   5  19  11        6.92       44.17    127.38 o 
  -6  20  11     1074.40     1245.02    211.56 o 
  -4  20  11     2302.24     3358.68    312.43 o 
  -2  20  11       49.00      121.70    161.68 o 
   0  20  11     2325.62     2171.02    153.97 o 
   2  20  11      380.17      426.83    124.77 o 
   4  20  11      171.74       67.65    160.55 o 
   6  20  11      192.25      141.04    214.74 o 
  -7  21  11     1474.13     1813.97    235.13 o 
  -5  21  11     5425.98     6204.12    232.86 o 
  -3  21  11     2432.07     3301.64    272.03 o 
  -1  21  11      767.39      692.10    146.29 o 
   1  21  11     8625.06     7981.72    207.88 o 
   3  21  11     3640.61     3491.60    118.81 o 
   5  21  11      146.06      338.86    141.18 o 
  -6  22  11       44.92      142.69    220.16 o 
  -4  22  11       32.71      243.46    283.34 o 
  -2  22  11       57.16       11.07    216.56 o 
   0  22  11       11.28      230.84    122.56 o 
   2  22  11      493.78      330.25    140.44 o 
   4  22  11      285.50      436.74    165.29 o 
  -5  23  11     3743.19     5577.72    611.54 o 
  -3  23  11     1122.43     1672.27    271.05 o 
  -1  23  11      826.30      685.55    184.55 o 
   1  23  11     3548.18     3329.03    224.53 o 
   3  23  11     2512.36     2321.43    132.23 o 
   5  23  11      352.49      288.09    133.74 o 
  -6  24  11     1385.28     1713.83    263.10 o 
  -4  24  11      564.43     1128.71    317.14 o 
  -2  24  11        1.27       98.13    226.72 o 
   0  24  11      648.41      623.34    126.38 o 
   2  24  11     1807.51     1462.58    124.11 o 
   4  24  11      754.24      609.14    255.41 o 
  -5  25  11      826.10     1065.08    278.72 o 
  -3  25  11      367.62      860.21    266.92 o 
  -1  25  11       52.82      172.38    162.39 o 
   1  25  11      544.97      634.41    139.08 o 
   3  25  11     1088.40      918.42    128.92 o 
  -4  26  11     1512.51     1292.87    239.87 o 
  -2  26  11       32.75      416.85    185.43 o 
   0  26  11     1327.88     1052.79    134.70 o 
   2  26  11     2001.89     1846.85    164.96 o 
  -5  27  11       85.34       71.45    212.88 o 
  -3  27  11        9.04     -289.85    289.85 o 
  -1  27  11      220.22      301.82    147.78 o 
   1  27  11        5.70      -98.51    125.37 o 
   3  27  11      168.08      134.52    131.98 o 
  -4  28  11     1249.39     1804.38    302.43 o 
  -2  28  11      176.95      421.52    252.98 o 
   0  28  11     1019.67      918.19    157.60 o 
   2  28  11     2047.27     1667.52    146.25 o 
  -3  29  11      167.80      278.55    302.98 o 
  -1  29  11      469.24      370.09    182.21 o 
   1  29  11      547.29      439.78    149.25 o 
  -2  30  11      228.13      618.87    299.84 o 
   0  30  11      244.59      775.91    174.28 o 
  -8   0  12     7153.15     9161.42    365.76 o 
  -6   0  12       28.17       -1.38    272.50 o 
  -4   0  12    10893.63     7176.04    310.65 o 
  -2   0  12    28378.79    34228.36   2318.95 o 
   0   0  12    19287.36    20051.67    282.37 o 
   2   0  12     1646.58     1512.35    157.41 o 
   4   0  12     9786.69    10259.16    251.19 o 
   6   0  12     9762.21     8702.11    295.01 o 
  -9   1  12      250.32      474.40    200.21 o 
  -7   1  12      249.13      282.56    197.83 o 
  -5   1  12      123.59       65.26    222.30 o 
  -3   1  12      543.22      472.99    253.50 o 
  -1   1  12      675.97     1088.95    230.98 o 
   1   1  12     1002.70     1065.35    159.57 o 
   3   1  12      634.36      789.99    235.02 o 
   5   1  12     1772.00     1760.03    216.27 o 
   7   1  12      148.24     -217.18    217.18 o 
  -8   2  12     5445.79     6214.85    213.47 o 
  -6   2  12       15.22      -21.14    216.11 o 
  -4   2  12    10110.37     6914.41   1063.24 o 
  -2   2  12    31410.82    38522.57   1886.08 o 
   0   2  12    19608.29    21008.93    764.55 o 
   2   2  12     1397.84     1569.83    248.19 o 
   4   2  12     4646.14     4375.27    164.83 o 
   6   2  12     6295.70     5314.34    207.11 o 
  -9   3  12     1904.34     1934.43    207.92 o 
  -7   3  12     1280.69     1589.02    176.08 o 
  -5   3  12      756.83      910.76    242.94 o 
  -3   3  12     8801.16     9001.08   1486.22 o 
  -1   3  12    37091.11    39883.65   2877.07 o 
   1   3  12     3720.63     3671.19    171.57 o 
   3   3  12     3257.37     3037.83    612.32 o 
   5   3  12     5309.21     4581.83    134.75 o 
   7   3  12     1031.63      769.30    177.47 o 
  -8   4  12     1436.88     1463.37    239.89 o 
  -6   4  12      190.28       -5.49    205.93 o 
  -4   4  12     1864.50     1965.36    361.51 o 
  -2   4  12    10340.12    12341.68    969.80 o 
   0   4  12     2329.66     2359.31    170.06 o 
   2   4  12        0.53        1.37    130.19 o 
   4   4  12      827.00      692.75    110.08 o 
   6   4  12      860.88     1101.49    136.42 o 
  -9   5  12     2936.37     3198.03    213.55 o 
  -7   5  12     2774.36     3432.42    194.03 o 
  -5   5  12      412.09      443.46    172.91 o 
  -3   5  12    24582.62    24897.22   3756.71 o 
  -1   5  12    54571.89    61417.16   3944.75 o 
   1   5  12      988.25     1131.15    186.31 o 
   3   5  12     7514.67     6669.11    422.01 o 
   5   5  12     4232.89     4227.99    145.98 o 
   7   5  12     1424.29      983.42    133.72 o 
  -8   6  12        9.18      392.61    195.46 o 
  -6   6  12       76.52       69.86    195.46 o 
  -4   6  12      687.09      550.55    167.60 o 
  -2   6  12      234.39      316.69    155.63 o 
   0   6  12      577.09      845.80    300.76 o 
   2   6  12        1.88       82.57    301.11 o 
   4   6  12      323.59      183.85    198.58 o 
   6   6  12        7.76       48.23    167.68 o 
  -9   7  12     1882.53     2624.90    897.54 o 
  -7   7  12     5051.66     5785.37    350.32 o 
  -5   7  12      249.82      162.33    185.27 o 
  -3   7  12    28662.04    27487.79   3424.57 o 
  -1   7  12    37796.21    41386.71   1705.79 o 
   1   7  12      186.03      384.95    236.38 o 
   3   7  12     6817.03     7065.26    412.19 o 
   5   7  12     3802.84     3872.14    363.35 o 
   7   7  12      889.09      702.72    192.89 o 
  -8   8  12     2749.25     3109.66    681.09 o 
  -6   8  12      122.85       -3.49    212.20 o 
  -4   8  12     7083.03     6517.20    409.37 o 
  -2   8  12    16957.41    17579.08    580.87 o 
   0   8  12     5557.46     6539.46    726.13 o 
   2   8  12      643.86      852.77    142.97 o 
   4   8  12     3157.19     3416.84    150.77 o 
   6   8  12     2073.15     1909.02    302.02 o 
  -9   9  12      280.34      261.90    255.47 o 
  -7   9  12     1136.09     1371.68    324.28 o 
  -5   9  12        7.32      179.33    258.74 o 
  -3   9  12    10197.08    10360.67    671.04 o 
  -1   9  12    11903.82    11836.21    179.82 o 
   1   9  12      493.20      409.77    167.41 o 
   3   9  12     2422.94     2592.72    198.74 o 
   5   9  12      791.40     1086.25    348.67 o 
   7   9  12       84.83      312.87    180.72 o 
  -8  10  12     4842.81     4951.67   1020.46 o 
  -6  10  12      240.95      458.53    170.19 o 
  -4  10  12    13215.83    11849.54    356.99 o 
  -2  10  12    29270.54    30718.09    411.92 o 
   0  10  12     9583.31    10007.22    686.16 o 
   2  10  12       13.50       57.48    133.35 o 
   4  10  12     5464.34     5166.45    130.25 o 
   6  10  12     3991.00     3529.62    197.46 o 
  -7  11  12      260.04      255.73    207.53 o 
  -5  11  12      254.49      177.36    211.25 o 
  -3  11  12      452.96      517.27    204.06 o 
  -1  11  12      791.21     1157.39    341.22 o 
   1  11  12       85.75      141.72    123.75 o 
   3  11  12       43.10      115.63    207.01 o 
   5  11  12       12.41      118.58    142.69 o 
   7  11  12       33.94      229.45    221.25 o 
  -8  12  12     3211.11     2790.51    496.50 o 
  -6  12  12       21.85       84.45    191.12 o 
  -4  12  12     6859.83     6417.82    330.36 o 
  -2  12  12    18718.46    19286.94   1583.23 o 
   0  12  12    12394.70    13777.48    688.16 o 
   2  12  12      198.57      350.59    142.40 o 
   4  12  12     4534.27     4388.03    151.92 o 
   6  12  12     3746.37     3316.26    152.50 o 
  -7  13  12     1290.11     1672.79    228.97 o 
  -5  13  12      438.94      616.19    304.33 o 
  -3  13  12     7005.41     6737.97    239.15 o 
  -1  13  12     7475.58     7773.61    190.59 o 
   1  13  12      346.90      515.41    206.68 o 
   3  13  12      612.18     1016.82    259.24 o 
   5  13  12     1204.73     1170.84    143.89 o 
  -8  14  12     1053.25     1447.48    346.00 o 
  -6  14  12       85.39      187.57    168.09 o 
  -4  14  12     1745.38     1760.10    297.22 o 
  -2  14  12     1706.62     1910.65    254.64 o 
   0  14  12     2881.86     3055.76    166.02 o 
   2  14  12     1302.45     1514.36    200.69 o 
   4  14  12     2179.64     2032.17    177.85 o 
   6  14  12     1961.88     1709.62    170.27 o 
  -7  15  12     1239.61     1500.54    282.94 o 
  -5  15  12       34.76      571.78    288.30 o 
  -3  15  12     8703.95     8603.54    299.39 o 
  -1  15  12    16248.53    17133.21    214.12 o 
   1  15  12     2965.14     3600.33    313.73 o 
   3  15  12     3586.95     3297.49    219.37 o 
   5  15  12     3844.13     3633.91    246.40 o 
  -8  16  12       32.12      420.89    299.68 o 
  -6  16  12      211.85      551.80    252.64 o 
  -4  16  12      334.03      568.35    297.83 o 
  -2  16  12      492.45      429.01    197.10 o 
   0  16  12      283.25      114.68    144.10 o 
   2  16  12     1595.56     1625.05    111.76 o 
   4  16  12       86.59      268.48    130.76 o 
   6  16  12       98.91       84.02    147.74 o 
  -7  17  12     1096.11     1680.37    223.40 o 
  -5  17  12      199.60      775.02    295.11 o 
  -3  17  12     7478.29     8244.71    311.70 o 
  -1  17  12    11836.23    10907.88    797.25 o 
   1  17  12     4554.17     5004.13    259.60 o 
   3  17  12     1512.84     1289.13    235.67 o 
   5  17  12     3971.58     3493.38    360.10 o 
  -6  18  12       17.52     -152.70    224.80 o 
  -4  18  12       75.74     1127.07    319.27 o 
  -2  18  12     3664.18     3304.32    193.20 o 
   0  18  12     4186.74     3995.33    157.82 o 
   2  18  12      701.64      847.82    174.63 o 
   4  18  12     1034.56      498.06    132.47 o 
  -7  19  12      622.73      885.94    246.18 o 
  -5  19  12       50.03      319.12    291.19 o 
  -3  19  12     4899.30     4846.67    290.28 o 
  -1  19  12     6151.84     5937.89    190.87 o 
   1  19  12     1270.67     1708.57    349.61 o 
   3  19  12      293.86      243.62    127.78 o 
   5  19  12     1004.14      942.17    193.17 o 
  -6  20  12       62.67      321.94    258.56 o 
  -4  20  12     2125.68     3073.68    240.04 o 
  -2  20  12     7171.69     5820.65    311.18 o 
   0  20  12     4458.60     4580.84    223.67 o 
   2  20  12       15.25       11.60    148.54 o 
   4  20  12     1167.40     1269.85    133.95 o 
  -5  21  12       88.23     -248.25    321.95 o 
  -3  21  12      560.71      766.37    275.73 o 
  -1  21  12     1107.91     1035.59    176.36 o 
   1  21  12       61.48      163.06    127.76 o 
   3  21  12       66.44       26.50    182.72 o 
   5  21  12        7.40      128.49    155.65 o 
  -6  22  12      137.04        5.39    290.71 o 
  -4  22  12     2440.46     3309.25    334.81 o 
  -2  22  12     5337.52     5358.16    242.55 o 
   0  22  12     1575.24     1673.53    143.56 o 
   2  22  12       98.44       98.44    126.47 o 
   4  22  12      732.14      598.77    135.87 o 
  -5  23  12      165.34     -356.96    356.96 o 
  -3  23  12      188.71      505.63    265.10 o 
  -1  23  12       39.03      -28.01    130.30 o 
   1  23  12        1.40      259.93    137.24 o 
   3  23  12       34.77      -86.70    121.01 o 
  -4  24  12     1125.67     1194.08    297.95 o 
  -2  24  12     3083.19     2712.80    748.07 o 
   0  24  12     1161.38     1117.00    142.54 o 
   2  24  12        2.46      184.45    129.26 o 
   4  24  12      388.79      257.42    118.48 o 
  -5  25  12      211.55      167.67    334.16 o 
  -3  25  12     2458.88     2518.10    272.88 o 
  -1  25  12     1262.59     1190.91    168.65 o 
   1  25  12      100.27     -144.17    144.17 o 
   3  25  12      214.52       71.94    116.84 o 
  -4  26  12       51.82     -174.69    304.64 o 
  -2  26  12      123.00      -68.38    195.72 o 
   0  26  12      190.53      268.17    158.86 o 
   2  26  12       76.35     -116.13    130.53 o 
  -3  27  12     2055.04     2485.67    302.78 o 
  -1  27  12     2012.90     1618.62    180.97 o 
   1  27  12      172.88     -200.93    232.99 o 
  -2  28  12      391.28      281.12    260.27 o 
   0  28  12       31.31      270.84    145.74 o 
  -1  29  12     1221.20      945.39    191.15 o 
  -9   1  13      224.03      236.45    234.68 o 
  -7   1  13     7866.42     9415.17    266.06 o 
  -5   1  13    18002.38    17527.50    677.01 o 
  -3   1  13      462.47      452.05    175.98 o 
  -1   1  13     3563.58     4093.32    428.02 o 
   1   1  13    14205.85    13639.37    871.19 o 
   3   1  13    12203.49     9875.83    534.14 o 
   5   1  13     1003.63     1193.29    170.44 o 
   7   1  13     1854.79     1763.69    448.66 o 
  -8   2  13     1046.64     1245.93    239.47 o 
  -6   2  13     2638.25     3435.66    226.97 o 
  -4   2  13     4953.49     2934.33    598.36 o 
  -2   2  13      956.33     1131.19    145.98 o 
   0   2  13     3813.46     4021.07    164.83 o 
   2   2  13     9134.38     9007.94    147.36 o 
   4   2  13     1904.42     2020.94    574.33 o 
   6   2  13      453.81      218.75    186.03 o 
  -9   3  13       43.62      331.21    273.57 o 
  -7   3  13     2767.35     3489.24    260.85 o 
  -5   3  13    11160.42    10668.82    531.60 o 
  -3   3  13      300.96      351.14    181.56 o 
  -1   3  13    10037.41    11107.31    738.69 o 
   1   3  13     6321.71     6345.51    573.38 o 
   3   3  13     2155.40     2211.58    161.64 o 
   5   3  13     1118.25     1214.97    386.84 o 
   7   3  13      522.06      352.05    220.72 o 
  -8   4  13     1461.74     2155.55    419.71 o 
  -6   4  13     7812.66     9190.04    253.05 o 
  -4   4  13    13970.12    13129.99   2490.37 o 
  -2   4  13      221.17      503.37    174.23 o 
   0   4  13    16108.52    18011.54    324.22 o 
   2   4  13    21952.28    22446.74    493.12 o 
   4   4  13     4912.73     4117.32    353.29 o 
   6   4  13      662.92      657.32    685.32 o 
  -9   5  13        0.67      136.22    241.67 o 
  -7   5  13      317.46      558.18    244.39 o 
  -5   5  13     2451.47     2685.25    476.13 o 
  -3   5  13       41.45      118.44    171.20 o 
  -1   5  13     1559.98     1743.69    197.45 o 
   1   5  13       15.72      409.50    467.83 o 
   3   5  13       54.78      -87.43    135.70 o 
   5   5  13       12.41      213.70    135.39 o 
   7   5  13        0.78     -168.03    168.03 o 
  -8   6  13     1241.26     1600.74    236.63 o 
  -6   6  13    10094.66    11219.85    661.78 o 
  -4   6  13    20906.06    20406.96   2518.61 o 
  -2   6  13      727.96      721.39    168.07 o 
   0   6  13    22923.30    26323.75   1489.71 o 
   2   6  13    19773.93    19459.41    663.63 o 
   4   6  13     2658.40     2807.62    176.44 o 
   6   6  13      400.58        5.30    151.58 o 
  -7   7  13      688.19     1213.46    375.13 o 
  -5   7  13     2627.28     2521.58    306.53 o 
  -3   7  13     1714.54     1794.01    358.14 o 
  -1   7  13      968.29      955.92    153.09 o 
   1   7  13     4047.96     4120.64    142.61 o 
   3   7  13     1454.42     1691.19    184.49 o 
   5   7  13      166.95      132.72    141.49 o 
   7   7  13      221.38     -146.05    336.81 o 
  -8   8  13      673.78      960.74    231.43 o 
  -6   8  13     4151.08     3443.91    345.57 o 
  -4   8  13     7210.14     6721.71    436.81 o 
  -2   8  13     1300.73     1417.20    346.83 o 
   0   8  13    10696.84    12042.93    955.55 o 
   2   8  13    12771.15    13055.39    169.46 o 
   4   8  13      959.48      792.67    194.36 o 
   6   8  13      363.01      470.99    175.01 o 
  -7   9  13     3410.51     4095.26    404.87 o 
  -5   9  13    12066.46     9156.99    334.29 o 
  -3   9  13     2801.52     2651.15    202.57 o 
  -1   9  13     5174.72     6279.61    535.47 o 
   1   9  13    13495.18    14609.05    839.84 o 
   3   9  13     3838.35     3191.10    199.86 o 
   5   9  13       34.18     -265.56    539.16 o 
  -8  10  13       19.93       19.80    246.25 o 
  -6  10  13      192.41      455.45    321.58 o 
  -4  10  13      190.14      367.13    234.12 o 
  -2  10  13     1071.93     1200.94    225.25 o 
   0  10  13      595.24      917.37    204.29 o 
   2  10  13     2521.77     2983.26    324.63 o 
   4  10  13      244.27       47.95    214.72 o 
   6  10  13       15.85      467.22    150.30 o 
  -7  11  13     4974.37     5064.27    235.28 o 
  -5  11  13    12269.01    10845.10    357.04 o 
  -3  11  13     2699.30     2617.25    212.56 o 
  -1  11  13     5071.60     5674.97    436.30 o 
   1  11  13    14152.39    14941.53    151.88 o 
   3  11  13     6373.09     6744.40    291.81 o 
   5  11  13      448.71      552.37    150.28 o 
  -8  12  13      243.00      433.40    403.59 o 
  -6  12  13     1208.87      772.51    331.50 o 
  -4  12  13     1781.75     2537.10    335.67 o 
  -2  12  13      380.49      506.41    183.46 o 
   0  12  13     2656.30     3396.84    722.46 o 
   2  12  13     1041.63     1226.39    134.47 o 
   4  12  13       77.69      178.67    197.60 o 
   6  12  13        8.66      125.85    150.83 o 
  -7  13  13     3358.67     3111.04    627.33 o 
  -5  13  13     5806.24     5680.05    321.78 o 
  -3  13  13      981.32      866.97    181.42 o 
  -1  13  13     1621.31     1679.37    169.04 o 
   1  13  13     4330.14     4386.59    136.15 o 
   3  13  13     4436.21     4820.32    158.17 o 
   5  13  13      879.49     1380.93    325.75 o 
  -8  14  13      921.30     1020.80    519.72 o 
  -6  14  13     4457.52     3575.87    366.73 o 
  -4  14  13     3394.51     3298.31    370.38 o 
  -2  14  13      100.48      -74.42    295.42 o 
   0  14  13     5474.84     6347.01    659.31 o 
   2  14  13     6431.16     6476.78    360.06 o 
   4  14  13      916.96      899.17    249.11 o 
   6  14  13      121.92      194.49    263.72 o 
  -7  15  13      906.54      848.75    218.87 o 
  -5  15  13     1604.06     1276.85    251.10 o 
  -3  15  13       24.04     -278.04    278.04 o 
  -1  15  13       56.76       11.12    147.03 o 
   1  15  13      362.42      452.67    129.50 o 
   3  15  13     1211.59     1367.65    141.11 o 
   5  15  13      495.95      321.41    162.49 o 
  -6  16  13     5531.62     5668.30    345.98 o 
  -4  16  13     4015.90     4189.01    263.76 o 
  -2  16  13       85.52      347.63    268.87 o 
   0  16  13     4981.13     5442.26    322.50 o 
   2  16  13     8612.12     8946.75    584.37 o 
   4  16  13     1387.59     1764.44    264.53 o 
  -7  17  13       34.15      382.55    634.69 o 
  -5  17  13      155.58      451.10    308.44 o 
  -3  17  13      270.50      582.72    297.85 o 
  -1  17  13      274.15        4.46    175.10 o 
   1  17  13      281.00      260.91    146.18 o 
   3  17  13      114.89      437.88    116.96 o 
   5  17  13      130.14      601.11    171.48 o 
  -6  18  13     2151.56     2854.37    392.47 o 
  -4  18  13     2438.44     2959.03    348.56 o 
  -2  18  13       37.14       23.47    158.38 o 
   0  18  13     4669.12     4531.80    158.49 o 
   2  18  13     6266.09     6319.47    279.55 o 
   4  18  13      459.89      591.73    213.41 o 
  -7  19  13      829.48     1233.71    332.31 o 
  -5  19  13     1138.22     2259.09    324.71 o 
  -3  19  13      384.09      339.56    293.30 o 
  -1  19  13      720.86      596.08    339.77 o 
   1  19  13     2485.81     2740.85    207.88 o 
   3  19  13     2573.39     2365.33    149.02 o 
   5  19  13       12.48      101.80    136.67 o 
  -6  20  13      418.10      427.67    348.97 o 
  -4  20  13      971.09     1931.35    308.23 o 
  -2  20  13      177.84      106.36    210.01 o 
   0  20  13     1469.11     1480.71    127.39 o 
   2  20  13     1632.21     1629.66    119.50 o 
   4  20  13       15.29      274.74    136.89 o 
  -5  21  13     2671.89     3298.49    281.97 o 
  -3  21  13     1395.85     1493.29    304.38 o 
  -1  21  13     1205.11     1399.20    341.13 o 
   1  21  13     4078.22     4026.65    327.32 o 
   3  21  13     2056.88     1935.77    171.48 o 
  -6  22  13      157.57      156.91    285.48 o 
  -4  22  13        1.16      115.04    337.22 o 
  -2  22  13      164.20       84.14    238.25 o 
   0  22  13       21.13       39.75    125.02 o 
   2  22  13        8.64       53.31    190.03 o 
   4  22  13      106.91      156.92    155.20 o 
  -5  23  13     2529.40     3296.13    384.85 o 
  -3  23  13      858.21      519.45    304.21 o 
  -1  23  13      820.87      627.16    192.35 o 
   1  23  13     2475.18     2094.38    152.05 o 
   3  23  13     1125.89     1003.57    151.91 o 
  -4  24  13      885.37     1005.84    244.27 o 
  -2  24  13       98.22      720.72    244.56 o 
   0  24  13      693.04      658.54    150.70 o 
   2  24  13      420.07      507.48    129.41 o 
  -3  25  13       70.82      628.48    295.63 o 
  -1  25  13       80.92     -166.24    166.24 o 
   1  25  13      657.92      622.57    143.07 o 
  -4  26  13     1185.43     1171.36    306.81 o 
  -2  26  13       32.74     -255.99    255.99 o 
   0  26  13     1280.39      802.07    160.08 o 
   2  26  13     1227.92      889.39    131.20 o 
  -3  27  13        9.87      -78.75    314.58 o 
  -1  27  13       35.88      122.76    221.68 o 
   1  27  13       65.08      325.07    142.66 o 
   0  28  13      455.23      568.69    228.23 o 
  -8   0  14     4839.29     6757.86    365.81 o 
  -6   0  14       55.12        3.15    287.57 o 
  -4   0  14    15533.00     8354.41    398.11 o 
  -2   0  14    25676.03    30484.24    957.39 o 
   0   0  14     4434.52     4588.71    219.67 o 
   2   0  14      195.22     -128.87    228.82 o 
   4   0  14     2576.04     2265.73    247.16 o 
   6   0  14     2757.73     2703.46    296.84 o 
  -7   1  14       37.83      346.74    229.12 o 
  -5   1  14      848.47      690.36    246.35 o 
  -3   1  14     1168.71     1273.23    213.05 o 
  -1   1  14      658.29      696.58    178.62 o 
   1   1  14      525.44      409.29    203.73 o 
   3   1  14      554.18      652.99    161.84 o 
   5   1  14      579.73      801.33    187.82 o 
  -8   2  14     3577.28     4364.95    302.10 o 
  -6   2  14      198.39      116.75    218.14 o 
  -4   2  14     9435.69     9878.06   2383.22 o 
  -2   2  14    14343.41    17851.08    405.84 o 
   0   2  14     5305.14     5013.77    374.57 o 
   2   2  14      143.90       73.42    145.12 o 
   4   2  14     1797.62     2137.44    319.39 o 
   6   2  14     1425.79     1730.42    177.59 o 
  -7   3  14      545.27      511.26    241.19 o 
  -5   3  14     2350.88     2460.56    337.21 o 
  -3   3  14     9123.15     9988.09    822.05 o 
  -1   3  14     6077.97     7203.69    416.42 o 
   1   3  14     2208.55     2054.00    161.68 o 
   3   3  14     2770.01     2335.26    269.84 o 
   5   3  14     2714.14     2801.84    293.86 o 
  -8   4  14      555.63      828.74    291.23 o 
  -6   4  14      175.94      412.29    174.71 o 
  -4   4  14     1330.91     1506.30    186.69 o 
  -2   4  14     4532.89     5211.63    241.52 o 
   0   4  14     1818.16     1814.84    375.02 o 
   2   4  14       77.76      146.84    215.38 o 
   4   4  14      650.97      661.25    230.65 o 
   6   4  14      332.12       29.37    205.39 o 
  -7   5  14      618.20      665.16    202.20 o 
  -5   5  14     1310.76     1319.45    265.88 o 
  -3   5  14    17072.42    16516.63   1925.66 o 
  -1   5  14    17173.11    19427.06   1535.18 o 
   1   5  14     2837.97     2465.04    207.98 o 
   3   5  14     6440.31     5773.81    182.68 o 
   5   5  14     6464.14     5030.97    169.45 o 
  -8   6  14      175.78     -249.78    368.43 o 
  -6   6  14       56.63       56.50    204.95 o 
  -4   6  14      619.42      492.09    186.25 o 
  -2   6  14      743.02      717.59    174.85 o 
   0   6  14        6.80      -26.63    134.08 o 
   2   6  14        2.53     -146.12    413.70 o 
   4   6  14      419.28      283.50    149.00 o 
   6   6  14       75.23       63.53    318.43 o 
  -7   7  14      553.51       51.24    343.77 o 
  -5   7  14      421.84      433.00    187.01 o 
  -3   7  14    10940.13    10469.46   1407.24 o 
  -1   7  14    20249.55    21911.16   1816.88 o 
   1   7  14     2814.19     2896.30    205.38 o 
   3   7  14     7491.45     7099.68    444.33 o 
   5   7  14     3921.80     3309.51    150.75 o 
  -8   8  14     1324.99      766.76    404.50 o 
  -6   8  14      125.16      699.85    354.04 o 
  -4   8  14     4722.44     4671.67    373.31 o 
  -2   8  14    12555.88    14086.07   1682.59 o 
   0   8  14     3040.12     2979.69    266.80 o 
   2   8  14      725.51      651.92    168.91 o 
   4   8  14     2202.96     1893.12    130.04 o 
   6   8  14      773.38      480.04    230.24 o 
  -7   9  14       21.38      234.55    354.50 o 
  -5   9  14       22.60      110.63    323.68 o 
  -3   9  14     2414.34     2360.47    165.80 o 
  -1   9  14     6965.60     7092.61    167.04 o 
   1   9  14     1251.25     1146.51    329.60 o 
   3   9  14     1595.55     1497.33    262.76 o 
   5   9  14     1707.95     1771.35    155.94 o 
  -8  10  14     1878.54     3194.22    477.72 o 
  -6  10  14      344.31      261.70    313.30 o 
  -4  10  14     7573.74     7797.30    448.88 o 
  -2  10  14    21939.44    23068.67   3486.41 o 
   0  10  14     4832.05     5558.14    341.82 o 
   2  10  14      726.02      648.87    168.49 o 
   4  10  14     3459.52     3317.67    151.70 o 
   6  10  14     1726.92     1722.06    311.51 o 
  -7  11  14      262.96      131.73    397.70 o 
  -5  11  14        3.19     -355.40    355.40 o 
  -3  11  14      425.23      588.33    188.05 o 
  -1  11  14       48.80      235.87    267.77 o 
   1  11  14      492.01      436.18    119.16 o 
   3  11  14      123.07     -147.91    147.91 o 
   5  11  14       78.84       89.29    252.14 o 
  -6  12  14      111.02     -134.83    327.73 o 
  -4  12  14     7513.49     8880.29    408.21 o 
  -2  12  14    11781.39    11179.11   1411.49 o 
   0  12  14     3038.91     3232.69    395.76 o 
   2  12  14      180.92      162.59    270.93 o 
   4  12  14     1704.73     1478.25    188.53 o 
  -7  13  14      498.06      661.61    357.71 o 
  -5  13  14       87.80      325.89    271.03 o 
  -3  13  14     3629.71     3801.86    346.19 o 
  -1  13  14     3943.12     4006.07    183.85 o 
   1  13  14       13.09       22.09    184.10 o 
   3  13  14      876.12      933.75    197.73 o 
   5  13  14      874.74      690.45    146.85 o 
  -6  14  14       13.29      232.72    341.88 o 
  -4  14  14     3501.18     3578.49    379.09 o 
  -2  14  14     3596.95     3790.18    170.22 o 
   0  14  14      283.28      524.09    173.44 o 
   2  14  14        0.88      211.96    118.82 o 
   4  14  14      256.14      227.20    129.94 o 
  -7  15  14      393.12      896.88    365.87 o 
  -5  15  14      729.66      672.72    337.79 o 
  -3  15  14     5451.86     5189.08    301.52 o 
  -1  15  14     5785.82     5860.93    496.39 o 
   1  15  14      604.51      891.28    268.04 o 
   3  15  14      663.27      904.39    183.28 o 
   5  15  14     2667.06     2317.81    188.48 o 
  -6  16  14       23.10     -342.35    392.68 o 
  -4  16  14      413.14      463.03    256.85 o 
  -2  16  14      402.01      391.83    198.52 o 
   0  16  14      449.43      264.49    168.14 o 
   2  16  14      111.24      246.73    199.42 o 
   4  16  14      381.67      166.63    131.34 o 
  -7  17  14      363.61     1062.31    311.09 o 
  -5  17  14     1070.92     2016.79    346.18 o 
  -3  17  14     3790.21     3628.50    235.12 o 
  -1  17  14     4972.01     5064.61    195.60 o 
   1  17  14      950.92      951.04    116.47 o 
   3  17  14      593.06      292.77    128.75 o 
  -6  18  14       53.79     -231.26    360.84 o 
  -4  18  14      502.33      500.20    338.39 o 
  -2  18  14      430.72      135.04    200.01 o 
   0  18  14     1463.60     1403.35    205.59 o 
   2  18  14       25.87       46.45    131.92 o 
   4  18  14     1082.48     1087.94    137.13 o 
  -5  19  14       25.63      226.44    344.18 o 
  -3  19  14     1999.86     1674.42    273.13 o 
  -1  19  14     3023.64     2534.60    232.16 o 
   1  19  14      232.02      384.80    104.12 o 
   3  19  14      122.34      276.80    133.51 o 
  -6  20  14       10.00      287.73    296.17 o 
  -4  20  14     1861.84     1773.53    245.05 o 
  -2  20  14     3414.55     3081.15    214.50 o 
   0  20  14     1151.36     1289.79    155.27 o 
   2  20  14       55.05      326.65    129.61 o 
   4  20  14     1064.08      698.34    141.06 o 
  -5  21  14      115.54      134.20    281.22 o 
  -3  21  14       64.37      673.80    304.67 o 
  -1  21  14      788.05      898.37    184.86 o 
   1  21  14      222.79      101.77    145.88 o 
   3  21  14       38.98      171.44    131.36 o 
  -4  22  14     1583.44     2162.74    339.32 o 
  -2  22  14     4764.47     3763.92    217.44 o 
   0  22  14     1272.13     1417.64    229.05 o 
   2  22  14      299.11      125.74    156.76 o 
  -3  23  14      982.16      293.87    319.07 o 
  -1  23  14       96.20      -20.18    162.12 o 
   1  23  14      275.31      276.30    152.42 o 
  -4  24  14      425.77      380.32    312.78 o 
  -2  24  14     2284.79     1894.45    266.15 o 
   0  24  14      632.84      353.15    167.58 o 
   2  24  14       64.50       54.15    163.70 o 
  -3  25  14     1738.24     1754.44    326.43 o 
  -1  25  14     1224.47      989.79    249.43 o 
   1  25  14       11.53       85.19    158.01 o 
  -2  26  14      129.72     -171.27    300.57 o 
   0  26  14       76.05      114.39    173.92 o 
  -7   1  15     6009.40     7109.64    258.23 o 
  -5   1  15     9665.17     8862.80    293.83 o 
  -3   1  15     1277.25     1205.15    147.77 o 
  -1   1  15    10424.75    13154.40   1278.26 o 
   1   1  15    11348.72    10184.29    222.46 o 
   3   1  15     2520.02     2615.34    284.81 o 
   5   1  15       47.15      -26.98    167.17 o 
  -8   2  15      817.39      781.27    258.16 o 
  -6   2  15     2879.65     3263.41    245.57 o 
  -4   2  15      594.13      477.34    188.09 o 
  -2   2  15        8.29      153.58    138.56 o 
   0   2  15     1431.00     1384.41    163.09 o 
   2   2  15     2133.81     2016.78    146.13 o 
   4   2  15      805.66      522.04    178.52 o 
   6   2  15       57.12       68.07    219.90 o 
  -7   3  15     1559.81     1677.34    247.03 o 
  -5   3  15     5743.18     5843.87    834.41 o 
  -3   3  15     2108.39     2103.65    194.34 o 
  -1   3  15     7917.48     8736.39    589.13 o 
   1   3  15     8154.56     7681.87    637.27 o 
   3   3  15     1262.16      906.56    210.75 o 
   5   3  15        4.42     -129.32    309.11 o 
  -8   4  15     1769.62     2483.78    402.71 o 
  -6   4  15     6476.75     7532.24    298.43 o 
  -4   4  15     2471.34     2585.76    264.94 o 
  -2   4  15       32.38     -114.17    138.67 o 
   0   4  15     7232.81     6940.90    158.15 o 
   2   4  15    10205.58    10081.44    183.33 o 
   4   4  15     1738.13     1248.71    155.57 o 
   6   4  15      119.88      -57.70    315.81 o 
  -7   5  15       18.63      315.43    214.20 o 
  -5   5  15      397.29      509.65    178.87 o 
  -3   5  15     1307.17     1541.54    205.08 o 
  -1   5  15      435.08      713.53    142.82 o 
   1   5  15     1381.30     1228.25    389.01 o 
   3   5  15       24.62      -58.99    335.36 o 
   5   5  15      112.59      478.76    180.39 o 
  -8   6  15     1680.94     2306.48    421.35 o 
  -6   6  15     5616.34     6363.76    278.25 o 
  -4   6  15     4325.09     4400.79    472.49 o 
  -2   6  15      179.12      302.70    166.29 o 
   0   6  15     7818.58     8335.75    483.97 o 
   2   6  15    10663.73     9894.64    194.17 o 
   4   6  15     1031.59     1335.46    310.27 o 
  -7   7  15      542.27      954.71    406.28 o 
  -5   7  15     1122.07     1091.31    191.54 o 
  -3   7  15       62.59       -0.05    168.88 o 
  -1   7  15      703.06      859.04    130.05 o 
   1   7  15     1604.50     1550.13    144.70 o 
   3   7  15      628.21      464.48    147.83 o 
   5   7  15        4.56        0.39    201.65 o 
  -8   8  15     1020.31     1957.89    390.20 o 
  -6   8  15     2635.09     2126.55    366.48 o 
  -4   8  15     1844.66     2036.99    231.22 o 
  -2   8  15       59.39      209.62    172.79 o 
   0   8  15     2900.18     3160.21    429.23 o 
   2   8  15     7095.88     7425.32    242.21 o 
   4   8  15      966.61     1108.24    172.02 o 
  -7   9  15     2394.00     2510.81    430.26 o 
  -5   9  15     4495.95     3730.93    366.75 o 
  -3   9  15     1537.38     1539.97    186.58 o 
  -1   9  15     2810.82     3149.19    361.88 o 
   1   9  15    11420.17    10800.21   2526.60 o 
   3   9  15     1961.59     2137.22    172.49 o 
   5   9  15       47.85      467.19    196.92 o 
  -6  10  15      215.72      608.12    350.35 o 
  -4  10  15       11.21     -282.48    282.48 o 
  -2  10  15       54.24      163.64    166.89 o 
   0  10  15       62.99     -153.39    153.39 o 
   2  10  15      676.77     1145.19    593.23 o 
   4  10  15      408.10      723.67    300.61 o 
  -7  11  15     2744.89     2461.94    388.05 o 
  -5  11  15     6148.35     6587.94    406.75 o 
  -3  11  15     1146.03      909.49    184.92 o 
  -1  11  15     3717.15     3805.49    165.20 o 
   1  11  15     9857.71    10766.42    953.47 o 
   3  11  15     2615.88     2609.55    183.73 o 
   5  11  15        0.74     -124.61    299.35 o 
  -6  12  15      716.97     1456.26    369.01 o 
  -4  12  15      736.20     1084.47    351.74 o 
  -2  12  15        6.80       28.05    182.64 o 
   0  12  15     1823.90     1986.79    188.37 o 
   2  12  15      714.58     1046.62    173.38 o 
   4  12  15        1.03      173.33    195.41 o 
  -7  13  15     1602.92     2021.20    407.63 o 
  -5  13  15     4925.88     4687.20    400.06 o 
  -3  13  15      455.19      695.26    194.10 o 
  -1  13  15     2688.81     2931.90    186.97 o 
   1  13  15     3274.48     3332.97    162.90 o 
   3  13  15     1345.84     1506.18    236.13 o 
   5  13  15       65.99      101.25    158.75 o 
  -6  14  15     3474.14     3426.68    391.80 o 
  -4  14  15     2016.52     2047.44    264.84 o 
  -2  14  15      174.72      204.15    164.68 o 
   0  14  15     3737.10     3569.63    165.59 o 
   2  14  15     3471.40     2956.89    536.47 o 
   4  14  15      348.26      564.89    192.58 o 
  -5  15  15      981.93     1183.66    308.45 o 
  -3  15  15       74.31      323.77    231.07 o 
  -1  15  15      368.28      406.90    185.54 o 
   1  15  15      166.42      281.99    159.14 o 
   3  15  15       56.53      -62.33    126.85 o 
  -6  16  15     3425.34     3143.93    436.25 o 
  -4  16  15     2137.83     2594.61    359.06 o 
  -2  16  15      269.60      360.54    164.43 o 
   0  16  15     3070.90     3487.92    185.43 o 
   2  16  15     3529.03     3883.32    396.88 o 
   4  16  15      490.76      117.76    136.86 o 
  -5  17  15       25.37       25.85    311.16 o 
  -3  17  15       20.41     -302.59    302.59 o 
  -1  17  15       20.65      339.39    344.46 o 
   1  17  15      312.54      456.63    273.31 o 
   3  17  15        5.06      -38.96    127.76 o 
  -6  18  15     1979.55     2051.04    452.99 o 
  -4  18  15     1026.23     1880.55    322.00 o 
  -2  18  15      105.99     -117.82    196.66 o 
   0  18  15     1932.37     1638.10    183.78 o 
   2  18  15     3336.98     2857.80    132.36 o 
  -5  19  15      743.89     1407.20    302.43 o 
  -3  19  15        8.33      -30.20    281.72 o 
  -1  19  15      522.07      504.25    183.90 o 
   1  19  15     2300.96     1855.04    246.19 o 
   3  19  15      481.41      523.33    135.61 o 
  -4  20  15      156.81      427.95    336.18 o 
  -2  20  15       29.21     -224.53    413.40 o 
   0  20  15      184.78      372.98    180.04 o 
   2  20  15     1265.72     1417.66    207.52 o 
  -5  21  15     1752.18     1954.85    380.08 o 
  -3  21  15      142.52      532.00    284.54 o 
  -1  21  15      750.87      764.65    188.05 o 
   1  21  15     2251.29     1756.01    131.07 o 
  -4  22  15       47.49      218.71    306.08 o 
  -2  22  15       77.90      642.09    296.56 o 
   0  22  15       67.59      122.01    235.24 o 
   2  22  15       48.04      127.62    143.12 o 
  -3  23  15      329.16      335.32    232.70 o 
  -1  23  15      427.02      180.60    255.31 o 
   1  23  15     1769.39     1769.66    303.05 o 
  -2  24  15       15.03      323.09    272.73 o 
   0  24  15      847.77      525.88    201.40 o 
  -6   0  16      257.32       82.86    325.88 o 
  -4   0  16     8167.76     8519.58   2304.21 o 
  -2   0  16    18158.35    20147.44   1295.45 o 
   0   0  16     2299.12     2528.32    236.36 o 
   2   0  16     1178.69      574.27    228.66 o 
   4   0  16     1873.81     1717.22    277.47 o 
  -7   1  16       22.98      -72.86    248.38 o 
  -5   1  16      348.52      305.31    190.61 o 
  -3   1  16     1600.54     1655.34    198.94 o 
  -1   1  16     1297.45     1410.78    304.48 o 
   1   1  16       14.02      150.01    164.91 o 
   3   1  16       36.45       57.85    145.05 o 
   5   1  16      132.08       56.21    209.02 o 
  -6   2  16      173.75      416.35    177.73 o 
  -4   2  16     4232.13     4361.69    829.54 o 
  -2   2  16     8966.60    10542.62    352.30 o 
   0   2  16     1361.70     1328.77    156.80 o 
   2   2  16     1168.20     1160.33    173.26 o 
   4   2  16     2067.36     1760.94    181.17 o 
  -7   3  16      313.32      459.93    218.01 o 
  -5   3  16     1804.13     1741.40    204.44 o 
  -3   3  16     8564.95     9195.91    445.67 o 
  -1   3  16     2669.05     3389.41    404.58 o 
   1   3  16       26.01        2.37    160.05 o 
   3   3  16      701.92      679.11    180.37 o 
   5   3  16     2026.90     1782.74    176.71 o 
  -6   4  16       14.79      130.80    209.04 o 
  -4   4  16      563.77      541.81    184.74 o 
  -2   4  16     2148.71     2525.08    225.15 o 
   0   4  16      664.02      876.71    141.71 o 
   2   4  16       89.86      624.89    163.93 o 
   4   4  16      458.52      552.50    165.40 o 
  -7   5  16      435.33      223.12    240.91 o 
  -5   5  16     2744.09     2992.12    575.37 o 
  -3   5  16    10210.07     9866.09    524.38 o 
  -1   5  16     6105.26     6156.31    170.21 o 
   1   5  16      294.66       99.37    165.88 o 
   3   5  16     1198.59     1185.68    221.55 o 
   5   5  16     4625.91     3703.26    316.79 o 
  -6   6  16        0.97      194.92    221.74 o 
  -4   6  16      303.87      188.00    195.22 o 
  -2   6  16      351.33      251.17    135.35 o 
   0   6  16       80.70      372.72    173.95 o 
   2   6  16      113.10       81.51    181.50 o 
   4   6  16      156.10      267.42    192.57 o 
  -7   7  16       95.81      269.41    422.82 o 
  -5   7  16     1905.35     2182.95    321.16 o 
  -3   7  16     4778.87     4743.03    576.04 o 
  -1   7  16     6400.30     6248.95    281.82 o 
   1   7  16      947.30      816.50    394.71 o 
   3   7  16      963.34      828.26    151.42 o 
   5   7  16     2885.11     1996.33    210.90 o 
  -6   8  16       10.09       57.25    400.82 o 
  -4   8  16     1915.08     2171.79    192.50 o 
  -2   8  16     5975.62     5845.40    271.12 o 
   0   8  16     1857.65     2416.86    352.72 o 
   2   8  16      354.09      405.07    165.93 o 
   4   8  16     1355.68      777.44    702.32 o 
  -7   9  16       70.18      366.09    462.71 o 
  -5   9  16      861.32      562.62    392.40 o 
  -3   9  16      711.55      846.75    234.22 o 
  -1   9  16     1513.58     1566.53    139.20 o 
   1   9  16      387.60      281.70    140.46 o 
   3   9  16      123.15      271.33    155.98 o 
  -6  10  16        4.05      243.03    383.29 o 
  -4  10  16     2537.01     2569.57    221.56 o 
  -2  10  16    10818.18    10956.70    206.58 o 
   0  10  16     2896.67     2922.24    144.21 o 
   2  10  16      914.20      803.82    290.15 o 
   4  10  16     2366.56     2439.16    188.17 o 
  -7  11  16       82.66      559.67    432.57 o 
  -5  11  16      203.08      212.94    426.75 o 
  -3  11  16       38.42      -44.73    162.89 o 
  -1  11  16      387.69      215.01    199.66 o 
   1  11  16      111.40       72.25    251.44 o 
   3  11  16      218.25       99.65    187.93 o 
  -6  12  16        1.52      544.74    415.38 o 
  -4  12  16     3124.13     3280.05    407.95 o 
  -2  12  16     7874.15     7895.59    579.44 o 
   0  12  16     1403.17     1458.02    147.68 o 
   2  12  16      760.35      754.54    273.33 o 
   4  12  16     1626.04     1712.98    286.26 o 
  -5  13  16      123.98      393.56    446.74 o 
  -3  13  16     1685.34     1508.78    208.57 o 
  -1  13  16     1192.33     1193.00    212.10 o 
   1  13  16       11.26      -90.11    162.42 o 
   3  13  16     1028.37      731.19    167.21 o 
  -6  14  16        2.22       14.94    471.58 o 
  -4  14  16     1569.31      749.70    396.30 o 
  -2  14  16     4383.30     4206.04    195.11 o 
   0  14  16      527.30      748.70    150.35 o 
   2  14  16      417.78      951.49    180.85 o 
   4  14  16      302.07      416.27    226.91 o 
  -5  15  16     1306.43     2516.33    461.09 o 
  -3  15  16     4484.78     3795.24    284.03 o 
  -1  15  16     1722.66     1908.87    434.61 o 
   1  15  16       35.00      157.69    148.68 o 
   3  15  16      499.43      631.05    149.42 o 
  -4  16  16        5.23      353.07    347.78 o 
  -2  16  16      501.83      487.59    170.14 o 
   0  16  16      125.24       -2.64    142.13 o 
   2  16  16      337.14      492.76    252.15 o 
  -5  17  16      868.67     1423.43    456.25 o 
  -3  17  16     3581.14     3112.14    299.15 o 
  -1  17  16     1889.06     1948.42    207.84 o 
   1  17  16        6.53      159.39    187.37 o 
   3  17  16      574.35      276.46    140.10 o 
  -4  18  16      846.82     1874.64    372.50 o 
  -2  18  16      485.54      328.61    174.96 o 
   0  18  16       26.54      101.63    195.34 o 
   2  18  16       43.47       34.81    156.44 o 
  -3  19  16      839.32     1075.13    231.46 o 
  -1  19  16      976.64      975.97    254.75 o 
   1  19  16       53.00      416.36    240.11 o 
  -4  20  16     1058.68     1162.84    327.28 o 
  -2  20  16     2024.98     1465.77    212.53 o 
   0  20  16      187.35       51.66    188.70 o 
   2  20  16      153.36       52.04    192.00 o 
  -3  21  16       10.69       -9.17    291.05 o 
  -1  21  16       83.34       18.27    195.64 o 
   1  21  16      336.51      428.85    194.05 o 
  -2  22  16     2348.59     1392.30    328.57 o 
   0  22  16     1015.21      785.28    243.87 o 
  -7   1  17     2543.35     3045.08    216.51 o 
  -5   1  17     5262.07     5611.33    485.25 o 
  -3   1  17      545.24      571.03    162.62 o 
  -1   1  17     4019.97     4533.66    322.70 o 
   1   1  17    10939.36     9464.95    584.34 o 
   3   1  17     1239.15      776.82    169.63 o 
  -6   2  17     2047.12     2152.73    213.33 o 
  -4   2  17      559.21      465.54    166.06 o 
  -2   2  17     1546.19     1445.70    156.89 o 
   0   2  17     1137.67      581.32    173.30 o 
   2   2  17      710.64      485.84    429.85 o 
   4   2  17      143.59       -6.72    228.04 o 
  -7   3  17      981.93     1228.86    222.59 o 
  -5   3  17     1936.83     1965.33    216.73 o 
  -3   3  17      597.48      758.93    162.80 o 
  -1   3  17      274.76      259.47    248.45 o 
   1   3  17     5955.98     5667.68    189.56 o 
   3   3  17     1231.93      885.73    169.99 o 
  -6   4  17     4520.77     4748.94    259.67 o 
  -4   4  17     1437.10     1242.69    214.87 o 
  -2   4  17      964.83     1257.63    269.24 o 
   0   4  17     2822.91     2602.42    146.84 o 
   2   4  17     2943.44     2798.12    334.45 o 
   4   4  17      150.37      205.18    213.15 o 
  -7   5  17        4.08      118.59    280.18 o 
  -5   5  17        2.79      149.81    206.05 o 
  -3   5  17      253.76      203.08    159.17 o 
  -1   5  17      128.94      123.79    199.77 o 
   1   5  17      928.06      970.55    394.99 o 
   3   5  17      295.28      133.36    153.47 o 
  -6   6  17     3761.89     3613.39    350.37 o 
  -4   6  17     1039.46     1186.17    205.66 o 
  -2   6  17      788.57      794.95    148.68 o 
   0   6  17     3088.07     3146.51    444.34 o 
   2   6  17     4220.73     3201.11    315.30 o 
   4   6  17      446.15      661.29    327.71 o 
  -5   7  17      527.33      362.24    217.23 o 
  -3   7  17       10.17      228.63    167.51 o 
  -1   7  17      836.33      708.23    152.58 o 
   1   7  17     1096.01      955.83    155.98 o 
   3   7  17      228.08      173.72    198.58 o 
  -6   8  17     2148.45     2464.10    501.16 o 
  -4   8  17      652.10      573.26    197.56 o 
  -2   8  17      528.52      567.98    162.65 o 
   0   8  17     1455.85     1354.62    161.77 o 
   2   8  17     1546.91     1400.34    194.56 o 
   4   8  17      512.67      658.26    215.89 o 
  -5   9  17     1773.63     1728.94    294.86 o 
  -3   9  17      152.56      518.35    332.19 o 
  -1   9  17     1606.25     1898.46    162.13 o 
   1   9  17     4501.05     4373.10    216.06 o 
   3   9  17     1402.55     1544.17    204.44 o 
  -6  10  17      340.98      350.70    488.25 o 
  -4  10  17       31.80      139.78    203.79 o 
  -2  10  17      193.15      668.01    173.77 o 
   0  10  17       96.93     -149.31    149.31 o 
   2  10  17       10.53      114.79    158.74 o 
  -5  11  17     2731.94     2619.39    518.31 o 
  -3  11  17      253.02      305.48    183.09 o 
  -1  11  17     1757.80     1500.64    141.93 o 
   1  11  17     4697.42     4852.70    295.13 o 
   3  11  17     1330.13     1573.25    215.14 o 
  -6  12  17      226.78     1034.72    522.00 o 
  -4  12  17      208.93      449.49    290.89 o 
  -2  12  17        6.54        3.85    160.33 o 
   0  12  17      340.06      408.23    159.50 o 
   2  12  17      521.79      697.69    286.44 o 
  -5  13  17     1854.74     1858.94    389.26 o 
  -3  13  17      223.70       93.12    203.04 o 
  -1  13  17     1213.55      882.02    158.30 o 
   1  13  17     2950.67     2806.02    163.24 o 
   3  13  17      537.75      660.30    173.73 o 
  -4  14  17      843.12     1269.18    356.91 o 
  -2  14  17       67.64      130.03    165.51 o 
   0  14  17     2109.40     2032.31    151.03 o 
   2  14  17     1355.23     1523.12    230.19 o 
  -5  15  17      215.97      370.51    428.98 o 
  -3  15  17      206.49      223.01    228.67 o 
  -1  15  17      382.09      540.68    208.61 o 
   1  15  17      606.53      888.31    160.20 o 
  -4  16  17      971.47     1132.71    397.53 o 
  -2  16  17      422.93      393.36    174.45 o 
   0  16  17     2848.77     2878.75    168.60 o 
   2  16  17     1377.99     1407.05    171.93 o 
  -3  17  17      155.60      230.00    237.85 o 
  -1  17  17      139.15      112.33    207.08 o 
   1  17  17       54.67       16.01    160.54 o 
  -4  18  17      648.10     1057.42    273.68 o 
  -2  18  17      164.48      220.00    206.96 o 
   0  18  17     1174.22      996.23    137.97 o 
  -3  19  17        1.15      491.93    302.46 o 
  -1  19  17      763.11      470.97    179.04 o 
   1  19  17      661.30      585.85    167.86 o 
  -2  20  17       23.95       -1.63    218.78 o 
   0  20  17      177.34      -42.63    162.68 o 
  -6   0  18      183.65      397.03    245.74 o 
  -4   0  18     2015.21     1977.03    936.42 o 
  -2   0  18     6437.93     7058.63    241.23 o 
   0   0  18     1071.56      834.03    248.20 o 
   2   0  18      905.16      511.82    270.59 o 
  -5   1  18       69.76      119.42    179.89 o 
  -3   1  18      660.23      943.97    240.53 o 
  -1   1  18      451.69      755.36    248.97 o 
   1   1  18       43.12     -202.43    202.43 o 
   3   1  18      100.31      165.74    171.92 o 
  -6   2  18      253.93      215.07    196.10 o 
  -4   2  18     1293.87     1545.98    175.94 o 
  -2   2  18     5117.21     5006.40    198.62 o 
   0   2  18      688.23      828.19    157.95 o 
   2   2  18      780.59      387.24    370.61 o 
  -5   3  18      939.77     1232.20    189.46 o 
  -3   3  18     4700.03     5199.25    233.88 o 
  -1   3  18     2460.31     2798.69    418.51 o 
   1   3  18      107.33      -63.25    146.45 o 
   3   3  18      897.83      615.30    156.17 o 
  -6   4  18      130.69      326.13    255.76 o 
  -4   4  18      197.79      405.91    171.56 o 
  -2   4  18      802.13     1041.41    151.97 o 
   0   4  18      242.14      421.19    219.69 o 
   2   4  18      144.30      -98.50    234.96 o 
  -5   5  18     1806.18     1946.08    276.93 o 
  -3   5  18     6018.48     6648.88    768.05 o 
  -1   5  18     2877.28     3045.24    188.31 o 
   1   5  18       17.56      -29.46    176.19 o 
   3   5  18      968.18      461.08    233.53 o 
  -6   6  18        9.43      124.62    247.32 o 
  -4   6  18       69.89      291.96    246.77 o 
  -2   6  18      199.48      307.25    148.40 o 
   0   6  18       27.99      -48.11    162.60 o 
   2   6  18       33.29      571.76    245.72 o 
  -5   7  18     1335.57     1501.94    232.64 o 
  -3   7  18     4491.75     4706.70    323.56 o 
  -1   7  18     1215.87     1764.54    233.78 o 
   1   7  18        0.42     -148.76    152.17 o 
   3   7  18      371.09      527.41    162.29 o 
  -6   8  18       71.11     1035.89    512.63 o 
  -4   8  18      885.73      892.19    208.82 o 
  -2   8  18     1567.58     1946.98    159.88 o 
   0   8  18      495.08      706.07    174.00 o 
   2   8  18      126.49      142.14    187.22 o 
  -5   9  18      388.28      819.74    295.23 o 
  -3   9  18     1703.10     1793.85    218.67 o 
  -1   9  18      147.47      157.18    159.30 o 
   1   9  18        2.94      165.42    159.63 o 
   3   9  18       34.44      275.07    189.30 o 
  -4  10  18     1767.36     1648.43    229.03 o 
  -2  10  18     2501.66     2670.57    191.90 o 
   0  10  18     1242.24     1243.53    297.86 o 
   2  10  18      297.09      301.94    150.33 o 
  -5  11  18       29.01      508.65    522.50 o 
  -3  11  18      124.08      101.67    205.49 o 
  -1  11  18       56.22      421.53    143.96 o 
   1  11  18        4.67     -106.02    198.17 o 
  -4  12  18     1568.05     1671.76    282.90 o 
  -2  12  18     3099.92     2803.23    423.73 o 
   0  12  18     1009.16     1072.11    164.75 o 
   2  12  18      376.97      335.33    237.46 o 
  -3  13  18      797.74      678.30    213.89 o 
  -1  13  18      495.65      141.35    159.35 o 
   1  13  18        2.81      105.83    166.80 o 
  -4  14  18      485.90      160.97    369.67 o 
  -2  14  18     1489.95     1191.14    206.37 o 
   0  14  18      602.06      450.79    176.38 o 
   2  14  18      147.88      376.42    281.36 o 
  -3  15  18     2748.85     2003.96    240.41 o 
  -1  15  18     1030.00     1228.05    165.09 o 
   1  15  18       95.08      -12.54    153.45 o 
  -2  16  18       33.10       12.50    206.95 o 
   0  16  18      291.00      491.44    168.47 o 
  -1  17  18      996.41      875.42    191.83 o 
  -5   1  19     1820.21     1863.32    227.04 o 
  -3   1  19      114.61      201.10    170.00 o 
  -1   1  19     1456.04     1562.49    156.23 o 
   1   1  19     3103.48     3082.49    185.86 o 
  -4   2  19      496.16      560.25    189.55 o 
  -2   2  19      451.22      325.55    152.14 o 
   0   2  19     1899.01     1921.09    405.18 o 
   2   2  19      287.51      443.49    184.02 o 
  -5   3  19      422.51      491.56    170.14 o 
  -3   3  19        4.82       40.54    164.81 o 
  -1   3  19      127.78      404.83    133.49 o 
   1   3  19      843.52      829.24    161.51 o 
  -4   4  19      934.70      571.43    174.96 o 
  -2   4  19      872.99      979.30    158.70 o 
   0   4  19     3580.56     3895.07    477.04 o 
   2   4  19      517.48      253.74    243.33 o 
  -5   5  19       11.43      172.93    183.85 o 
  -3   5  19        5.54       -9.28    181.26 o 
  -1   5  19       43.79       14.85    145.98 o 
   1   5  19        5.98      -73.66    162.25 o 
  -4   6  19      524.36      927.49    211.21 o 
  -2   6  19      967.56     1056.22    156.63 o 
   0   6  19     3077.47     3191.71    187.01 o 
   2   6  19      961.99     1252.01    190.00 o 
  -5   7  19      342.59      544.36    348.06 o 
  -3   7  19        3.30       21.86    157.90 o 
  -1   7  19      529.12      501.38    219.08 o 
   1   7  19      752.02      636.43    176.74 o 
  -4   8  19      287.80      243.15    214.04 o 
  -2   8  19      473.79      565.10    164.49 o 
   0   8  19     1500.38     1238.98    227.93 o 
   2   8  19      424.94      159.70    155.48 o 
  -3   9  19        7.67     -137.70    170.77 o 
  -1   9  19     1107.64     1218.98    155.96 o 
   1   9  19     1296.46     1192.19    167.92 o 
  -4  10  19      116.19      402.69    244.21 o 
  -2  10  19       44.72      175.14    158.51 o 
   0  10  19      433.47      579.17    205.06 o 
  -3  11  19       10.54       64.36    213.03 o 
  -1  11  19     1183.79     1090.07    178.88 o 
   1  11  19     1749.81     1787.92    235.73 o 
  -2  12  19       19.93       64.97    158.56 o 
   0  12  19       48.05      221.00    314.33 o 
  -3  13  19       33.21      309.07    198.61 o 
  -1  13  19      496.60      453.83    171.98 o 
  -2  14  19      165.81      165.71    266.77 o 
  -4   0  20     2153.60     2401.99    411.56 o 
  -2   0  20      935.53      642.24    234.02 o 
   0   0  20      482.88      574.59    204.07 o 
  -3   1  20      220.61      145.03    171.33 o 
  -1   1  20       50.22      218.61    160.70 o 
   1   1  20        2.90      226.61    178.28 o 
  -4   2  20     1727.47     1690.28    192.94 o 
  -2   2  20     1029.05     1184.16    324.22 o 
   0   2  20      392.74      521.41    187.39 o 
  -3   3  20     1817.49     2075.26    181.17 o 
  -1   3  20     1013.28      994.44    161.67 o 
   1   3  20        3.21      187.18    165.02 o 
  -2   4  20      125.91       53.72    230.55 o 
   0   4  20       72.81      164.31    239.12 o 
  -3   5  20     2837.60     3044.33    476.01 o 
  -1   5  20     1287.84     1278.42    159.32 o 
  -2   6  20       88.17      198.95    154.47 o 
   0   6  20        0.93       58.07    164.05 o 
  -3   7  20     2309.50     2269.56    180.53 o 
  -1   7  20      720.17      544.00    168.78 o 
  -2   8  20      383.64      463.26    169.23 o 
  -1   9  20      349.55      595.42    423.39 o 
                                                 
